# Supplementary material for: Neutralizing IL-38 activates γδ T cell-dependent antitumor immunity and sensitizes for chemotherapy
Source: J Immunother Cancer. 2024 Aug 28;12(8):e008641. doi: 10.1136/jitc-2023-008641 (PMC11367332; doi:10.1136/jitc-2023-008641)
Supplement: online supplemental file 2 [file jitc-12-8-s002.xlsx]

## Sheet: WT + IgG versus KO + anti-IL-38
ENSEMBL ID	GENE ID	baseMean	log2FoldChange	lfcSE	stat	pvalue	padj
ENSMUSG00000035104	Eva1a	30.3005	1.3813	0.21702	6.36486	1.95464e-10	2.47966e-06
ENSMUSG00000023972	Ptk7	111.353	0.953676	0.169767	5.61757	1.93664e-08	0.000122841
ENSMUSG00000038991	Txndc5	824.669	0.982672	0.195366	5.02989	4.90749e-07	0.00207521
ENSMUSG00000008090	Fgfrl1	388.113	0.780524	0.160149	4.87374	1.09508e-06	0.00347303
ENSMUSG00000095687	Rnaset2a	831.157	0.871314	0.18168	4.79586	1.61981e-06	0.0036555
ENSMUSG00000074227	Spint2	114.31	1.00983	0.211139	4.78278	1.72892e-06	0.0036555
ENSMUSG00000030983	Bccip	827.159	0.665571	0.141879	4.69112	2.7171e-06	0.00441832
ENSMUSG00000014773	Dll1	49.9472	1.01103	0.215756	4.68598	2.78627e-06	0.00441832
ENSMUSG00000034127	Tspan8	1298.45	0.614648	0.132186	4.64987	3.3215e-06	0.00468185
ENSMUSG00000058254	Tspan7	358.267	0.772545	0.171992	4.49174	7.06427e-06	0.00821862
ENSMUSG00000029228	Lnx1	2150.36	0.63822	0.142146	4.48988	7.12634e-06	0.00821862
ENSMUSG00000031703	Itfg1	335.432	0.600473	0.134594	4.46138	8.14343e-06	0.00855563
ENSMUSG00000038622	Med30	56.9955	0.866392	0.195466	4.43245	9.31663e-06	0.00855563
ENSMUSG00000064360	mt-Nd3	2399.88	0.914847	0.206531	4.42958	9.44181e-06	0.00855563
ENSMUSG00000061062	Gm10093	167.446	0.703068	0.161243	4.36031	1.29878e-05	0.0109842
ENSMUSG00000028128	F3	11.1128	0.951341	0.218594	4.35209	1.34847e-05	NA
ENSMUSG00000020122	Egfr	22.5054	0.922527	0.21329	4.32523	1.52376e-05	NA
ENSMUSG00000002064	Sdf2	299.778	0.733483	0.170512	4.30166	1.69523e-05	0.0134411
ENSMUSG00000051537	Gm5124	582.481	0.561233	0.132057	4.24992	2.13848e-05	0.0151573
ENSMUSG00000056629	Fkbp2	91.0791	0.849902	0.200041	4.24865	2.15065e-05	0.0151573
ENSMUSG00000019261	Map1s	3830.24	0.581341	0.139071	4.18018	2.91272e-05	0.0194478
ENSMUSG00000013275	Slc41a1	1062.46	0.67339	0.162762	4.13727	3.51461e-05	0.0222931
ENSMUSG00000094724	Rnaset2b	17.4316	0.891407	0.21612	4.1246	3.71385e-05	NA
ENSMUSG00000022533	Atp13a3	440.646	0.688737	0.167112	4.1214	3.76582e-05	0.0227492
ENSMUSG00000021646	Mccc2	1563.63	0.603962	0.147332	4.09932	4.14375e-05	0.0229104
ENSMUSG00000028838	Extl1	100.13	0.654191	0.159607	4.09876	4.1537e-05	0.0229104
ENSMUSG00000078201	Tmem203	340.253	0.687166	0.168432	4.07978	4.50792e-05	0.0238281
ENSMUSG00000038733	Wdr26	367.962	0.572904	0.141239	4.05628	4.98597e-05	0.0253008
ENSMUSG00000028132	Tmem56	663.062	0.52801	0.130721	4.0392	5.36333e-05	0.0261689
ENSMUSG00000032135	Mcam	23.2016	0.874448	0.21768	4.01712	5.89136e-05	NA
ENSMUSG00000021690	Jmy	173.747	0.641617	0.160403	4.00003	6.33358e-05	0.0297584
ENSMUSG00000108292	Gm44050	521.738	-0.343268	0.086035	-3.98986	6.61117e-05	0.0299533
ENSMUSG00000026576	Atp1b1	8.13201	0.868874	0.218607	3.97459	7.04992e-05	NA
ENSMUSG00000108522	Gm44664	881.354	-0.359679	0.090549	-3.9722	7.12122e-05	0.0311517
ENSMUSG00000106928	Gm43860	613.383	-0.29092	0.0735729	-3.95417	7.67998e-05	0.0314294
ENSMUSG00000027298	Tyro3	513.21	0.488186	0.123461	3.95417	7.68021e-05	0.0314294
ENSMUSG00000040044	Orc3	675.625	0.601219	0.153055	3.92811	8.56153e-05	0.0339411
ENSMUSG00000022528	Hes1	890.564	0.60001	0.153059	3.92013	8.8501e-05	0.0340219
ENSMUSG00000020902	Ntn1	10.6322	0.834611	0.213384	3.91131	9.1797e-05	NA
ENSMUSG00000020311	Erlec1	147.062	0.595706	0.152468	3.90709	9.34131e-05	0.0342283
ENSMUSG00000109308	Gm44743	223.722	-0.464425	0.119038	-3.90149	9.5601e-05	0.0342283
ENSMUSG00000022346	Myc	527.091	0.619004	0.158815	3.89765	9.71322e-05	0.0342283
ENSMUSG00000020577	Tspan13	281.62	0.701398	0.181366	3.8673	0.000110046	0.037731
ENSMUSG00000023960	Enpp5	89.4758	0.738054	0.191487	3.85433	0.000116049	0.0379995
ENSMUSG00000109378	U2af1l4	420.96	-0.480677	0.125076	-3.84308	0.000121498	0.0379995
ENSMUSG00000031555	Adam9	82.7457	0.794523	0.206771	3.84253	0.000121775	0.0379995
ENSMUSG00000096687	Mfsd4b4	486.759	0.600744	0.156477	3.83919	0.000123442	0.0379995
ENSMUSG00000026223	Itm2c	126.519	0.781001	0.203676	3.83453	0.000125806	0.0379995
ENSMUSG00000038264	Sema7a	1358.52	0.630145	0.164922	3.82087	0.000132984	0.0392333
ENSMUSG00000056054	S100a8	885.044	0.624631	0.164051	3.80755	0.000140349	0.0404652
ENSMUSG00000108206	Gm44427	1404.59	-0.336861	0.0886082	-3.80168	0.000143716	0.040515
ENSMUSG00000050912	Tmem123	178.161	0.553878	0.147164	3.76367	0.000167436	0.0445919
ENSMUSG00000034892	Rps29	1145.41	0.430632	0.114419	3.76363	0.000167464	0.0445919
ENSMUSG00000037736	Limch1	246.014	0.588748	0.156509	3.76176	0.000168722	0.0445919
ENSMUSG00000044667	Plppr4	81.6291	0.687401	0.183141	3.75339	0.000174457	0.0446098
ENSMUSG00000054408	Spcs3	6.91655	0.819597	0.218428	3.75226	0.000175249	NA
ENSMUSG00000108677	Gm44759	834.487	-0.371584	0.0990512	-3.75144	0.000175823	0.0446098
ENSMUSG00000020027	Socs2	775.262	0.370242	0.0990386	3.73836	0.000185224	0.0452813
ENSMUSG00000045005	Fzd5	192.472	0.716195	0.191607	3.73784	0.000185608	0.0452813
ENSMUSG00000019763	Rmnd1	740.52	0.562121	0.151244	3.71664	0.000201891	0.0483243
ENSMUSG00000027291	Vps39	961.077	0.40985	0.110455	3.71056	0.000206797	0.048582
ENSMUSG00000032482	Cspg5	789.478	0.615814	0.166614	3.69605	0.000218978	0.0505084
ENSMUSG00000050288	Fzd2	248.821	0.546	0.148015	3.68882	0.000225294	0.0510371
ENSMUSG00000031274	Col4a5	145.6	0.633078	0.173267	3.65378	0.00025841	0.0566535
ENSMUSG00000021432	Slc35b3	322.531	0.753161	0.206166	3.65317	0.000259018	0.0566535
ENSMUSG00000074892	B3galt5	442.679	0.66148	0.182213	3.63027	0.000283128	0.058903
ENSMUSG00000109576	Gm44704	9.17473	-0.792786	0.218524	-3.6279	0.000285732	NA
ENSMUSG00000022780	Meltf	600.151	0.324759	0.0895521	3.62649	0.000287304	0.058903
ENSMUSG00000029282	Amtn	222.25	0.597083	0.164663	3.62609	0.000287745	0.058903
ENSMUSG00000026626	Ppp2r5a	87.8426	0.749788	0.206783	3.62597	0.000287875	0.058903
ENSMUSG00000032320	Rcn2	14.1542	0.784356	0.216561	3.62186	0.000292487	NA
ENSMUSG00000014867	Surf4	573.062	0.382638	0.105668	3.62112	0.000293334	0.0590672
ENSMUSG00000040006	Ginm1	131.251	0.630011	0.174342	3.61365	0.000301911	0.0591142
ENSMUSG00000024913	Lrp5	134.953	0.765502	0.211925	3.61213	0.000303688	0.0591142
ENSMUSG00000027376	Prom2	104.45	0.707868	0.196147	3.60886	0.000307547	0.0591142
ENSMUSG00000109574	B230206I08Rik	8.05218	-0.78667	0.218679	-3.59737	0.00032145	NA
ENSMUSG00000033060	Lmo7	463.983	0.408608	0.113616	3.59638	0.000322679	0.0595651
ENSMUSG00000109570	Gm44624	54.6728	-0.779211	0.21688	-3.59283	0.000327107	0.0595651
ENSMUSG00000037509	Arhgef4	501.807	0.524379	0.145952	3.59281	0.000327133	0.0595651
ENSMUSG00000021054	Sgpp1	120.842	0.701912	0.195432	3.59158	0.000328674	0.0595651
ENSMUSG00000033184	Tmed7	252.739	0.651007	0.181719	3.58249	0.000340338	0.0601566
ENSMUSG00000042460	C1galt1	147.055	0.50971	0.142311	3.58166	0.000341422	0.0601566
ENSMUSG00000033016	Nfatc1	515.017	0.405284	0.113965	3.55621	0.000376248	0.0646583
ENSMUSG00000032324	Tspan3	62.6563	0.76565	0.215717	3.54933	0.000386212	0.0646583
ENSMUSG00000032014	Oaf	624.894	0.524647	0.147903	3.54725	0.000389279	0.0646583
ENSMUSG00000046806	3110062M04Rik	126.988	0.466577	0.131713	3.54238	0.000396531	0.0646583
ENSMUSG00000108719	Gm44757	742.107	-0.37444	0.105916	-3.53527	0.000407355	0.0646583
ENSMUSG00000108614	2610306O10Rik	753.532	-0.367249	0.103916	-3.53408	0.00040919	0.0646583
ENSMUSG00000009418	Nav1	442.504	0.643455	0.182257	3.53048	0.000414809	0.0646583
ENSMUSG00000024331	Dsc2	55.9841	0.665582	0.188685	3.52748	0.000419534	0.0646583
ENSMUSG00000029014	Dnajc2	266.785	0.509267	0.144439	3.52584	0.000422148	0.0646583
ENSMUSG00000109568	Gm45074	522.561	-0.715635	0.203262	-3.52074	0.000430338	0.0646583
ENSMUSG00000029782	Tmem209	177.988	0.452903	0.128841	3.51521	0.000439404	0.0646583
ENSMUSG00000029669	Tspan12	452.222	0.49703	0.141397	3.51514	0.000439527	0.0646583
ENSMUSG00000109384	Gm17931	129.369	-0.484893	0.137958	-3.51479	0.0004401	0.0646583
ENSMUSG00000024896	Minpp1	67.8985	0.766884	0.218236	3.51401	0.000441396	0.0646583
ENSMUSG00000005410	Mcm5	412.177	0.583306	0.166052	3.51279	0.000443423	0.0646583
ENSMUSG00000035521	Gnptg	616.822	0.759322	0.216894	3.50089	0.000463704	0.0668471
ENSMUSG00000052656	Rnf103	25.6451	0.723156	0.206567	3.50084	0.000463799	NA
ENSMUSG00000109481	Gm45130	63.1362	-0.54895	0.157041	-3.49559	0.000473007	0.0674221
ENSMUSG00000021143	Pacs2	1028.43	0.473712	0.135678	3.49143	0.000480434	0.0677199
ENSMUSG00000109398	Gm3854	364.802	-0.492106	0.141222	-3.48462	0.000492842	0.0685182
ENSMUSG00000109554	A230057D06Rik	42.5524	-0.64352	0.184791	-3.48242	0.0004969	0.0685182
ENSMUSG00000023104	Rfc2	211.191	0.534108	0.153946	3.46945	0.000521525	0.0711405
ENSMUSG00000024098	Twsg1	419.097	0.757693	0.218681	3.46482	0.000530582	0.0712822
ENSMUSG00000021065	Fut8	9.29985	0.642641	0.185633	3.46189	0.000536388	NA
ENSMUSG00000009092	Derl3	435.137	0.423682	0.122474	3.45937	0.000541448	0.0712822
ENSMUSG00000108950	9130015G15Rik	1563.48	-0.401831	0.11624	-3.4569	0.000546423	0.0712822
ENSMUSG00000026643	Nmt2	113.082	0.751826	0.217562	3.45569	0.000548885	0.0712822
ENSMUSG00000040434	Large2	91.8538	0.682211	0.1977	3.45074	0.000559058	0.0712822
ENSMUSG00000021108	Prkch	705.247	0.528185	0.153088	3.45021	0.000560158	0.0712822
ENSMUSG00000084796	Mir142hg	903.63	0.404883	0.117379	3.44937	0.000561897	0.0712822
ENSMUSG00000040174	Alkbh3	183.181	0.532742	0.154836	3.44068	0.000580263	0.0728833
ENSMUSG00000095079	Igha	236.255	0.587262	0.170983	3.43462	0.000593383	0.0738006
ENSMUSG00000106619	Gm9353	325.213	-0.28174	0.0821625	-3.42906	0.000605677	0.0745983
ENSMUSG00000047730	Fcgbp	1315.83	0.539721	0.157532	3.42611	0.0006123	0.0746888
ENSMUSG00000106726	Gm43100	722.655	-0.284579	0.0831604	-3.42204	0.000621521	0.0749431
ENSMUSG00000032182	Yipf2	37.6952	0.747422	0.218558	3.41978	0.000626714	0.0749431
ENSMUSG00000108624	Gm45091	229.573	-0.367792	0.107701	-3.41495	0.000637942	0.0749431
ENSMUSG00000021662	Arhgef28	267.811	0.524195	0.153599	3.41275	0.000643108	0.0749431
ENSMUSG00000001473	Tubb6	133.393	0.463389	0.135991	3.40749	0.000655623	0.0749431
ENSMUSG00000021665	Hexb	1123.17	0.673233	0.19761	3.40687	0.000657123	0.0749431
ENSMUSG00000057596	Trim30d	435.215	0.40343	0.118492	3.4047	0.00066236	0.0749431
ENSMUSG00000057729	Prtn3	119.179	0.433134	0.127244	3.40396	0.00066416	0.0749431
ENSMUSG00000028657	Ppt1	440.023	0.513401	0.150886	3.40257	0.000667553	0.0749431
ENSMUSG00000040697	Dnajc16	801.889	0.383391	0.113292	3.38409	0.000714144	0.0794704
ENSMUSG00000039697	Ncoa7	11.199	0.738335	0.218543	3.37844	0.000728987	NA
ENSMUSG00000001870	Ltbp1	1192.6	0.672511	0.199163	3.37669	0.000733646	0.0804083
ENSMUSG00000002010	Idh3g	1169.45	0.459466	0.136094	3.37609	0.000735248	0.0804083
ENSMUSG00000035900	Gramd4	47.7208	0.703399	0.208597	3.37204	0.000746133	0.0809013
ENSMUSG00000030207	Fam234b	1427.87	0.637943	0.189358	3.36898	0.00075446	0.0811109
ENSMUSG00000106959	Gm42548	681.631	-0.29166	0.0866572	-3.36568	0.000763556	0.0813989
ENSMUSG00000106130	Gm44361	958.277	-0.266688	0.0793623	-3.36039	0.000778315	0.0822809
ENSMUSG00000003382	Etv3	281.094	0.608284	0.181448	3.35239	0.000801172	0.0839973
ENSMUSG00000018417	Myo1b	155.821	0.442049	0.132072	3.34703	0.00081682	0.0849359
ENSMUSG00000025236	Adpgk	57.297	0.725716	0.217408	3.33803	0.000843753	0.0870232
ENSMUSG00000109489	Gm7451	69.1953	-0.553063	0.166404	-3.32362	0.000888585	0.0870636
ENSMUSG00000037816	Fbxw17	281.141	0.52027	0.156564	3.32306	0.000890348	0.0870636
ENSMUSG00000021806	Nid2	220.203	0.708084	0.213153	3.32195	0.000893915	0.0870636
ENSMUSG00000027935	Rab13	181.743	0.725346	0.218379	3.32151	0.000895328	0.0870636
ENSMUSG00000031451	Gas6	464.845	0.598479	0.180305	3.31926	0.000902553	0.0870636
ENSMUSG00000042700	Sipa1l1	200.488	0.564016	0.170014	3.31747	0.000908354	0.0870636
ENSMUSG00000021024	Psma6	632.579	0.393656	0.118691	3.31664	0.000911055	0.0870636
ENSMUSG00000032648	Pygm	1196.66	0.40631	0.122513	3.31647	0.000911616	0.0870636
ENSMUSG00000036948	BC037034	2863.34	0.472698	0.142542	3.3162	0.000912496	0.0870636
ENSMUSG00000108756	Gm44894	5915.12	-0.381531	0.115103	-3.31468	0.000917468	0.0870636
ENSMUSG00000026822	Lcn2	729.765	0.449685	0.135691	3.31402	0.000919638	0.0870636
ENSMUSG00000034282	Evpl	181.613	0.668946	0.202534	3.30288	0.000956962	0.0899261
ENSMUSG00000032766	Gng11	405.066	0.503	0.152776	3.29241	0.000993323	0.0925723
ENSMUSG00000028115	Bnipl	330.273	0.686538	0.208636	3.29061	0.000999717	0.0925723
ENSMUSG00000105774	Gm43006	329.137	-0.254886	0.0777341	-3.27895	0.00104196	0.0957844
ENSMUSG00000020432	Tcn2	71.8634	0.505086	0.154633	3.26636	0.00108939	0.096944
ENSMUSG00000028757	Ddost	778.349	0.397715	0.121817	3.26485	0.00109521	0.096944
ENSMUSG00000040690	Col16a1	529.8	0.475463	0.145767	3.2618	0.00110708	0.096944
ENSMUSG00000106508	4933425M03Rik	531.675	-0.278468	0.0853857	-3.2613	0.00110903	0.096944
ENSMUSG00000070699	Sars2	123.407	0.461388	0.141554	3.25945	0.0011163	0.096944
ENSMUSG00000040105	Plpp6	129.726	0.601146	0.18447	3.25877	0.00111896	0.096944
ENSMUSG00000028343	Erp44	143.533	0.537229	0.164973	3.25647	0.00112806	0.096944
ENSMUSG00000108555	Gm18310	269.967	-0.361643	0.111095	-3.25526	0.00113291	0.096944
ENSMUSG00000109529	Gm44801	233.525	-0.579217	0.177978	-3.25444	0.00113618	0.096944
ENSMUSG00000109165	Gm45148	683.123	-0.434593	0.133595	-3.25307	0.00114165	0.096944
ENSMUSG00000040723	Rcsd1	3.06886	0.628974	0.19339	3.25236	0.0011445	NA
ENSMUSG00000107173	Gm43266	1607.39	-0.298345	0.0917502	-3.25171	0.00114711	0.096944
ENSMUSG00000109125	Gm45159	83.9378	-0.426989	0.131366	-3.25038	0.00115249	0.096944
ENSMUSG00000104913	Gm6560	5531.83	-0.232309	0.0715163	-3.24834	0.00116082	0.096944
ENSMUSG00000022136	Dnajc3	3633.26	0.442564	0.136256	3.24802	0.0011621	0.096944
ENSMUSG00000109565	Gm6579	21.5082	-0.684373	0.210757	-3.24722	0.0011654	NA
ENSMUSG00000020709	Adap2	17.3123	0.709737	0.218623	3.24639	0.00116877	NA
ENSMUSG00000039914	Coq10a	264.457	0.410711	0.12653	3.24596	0.00117055	0.096944
ENSMUSG00000021629	Slc30a5	53.8585	0.669835	0.206457	3.24443	0.00117684	0.096944
ENSMUSG00000027822	Slc33a1	2835.34	0.418368	0.1292	3.23813	0.00120314	0.0977392
ENSMUSG00000104846	Gm43020	4168	-0.23078	0.0712829	-3.23752	0.00120574	0.0977392
ENSMUSG00000041429	Nthl1	398.163	0.620862	0.191895	3.23542	0.00121464	0.0977392
ENSMUSG00000042082	Arsb	567.166	0.547123	0.169137	3.23479	0.00121731	0.0977392
ENSMUSG00000052248	Zeb2os	930.258	0.442678	0.137134	3.22806	0.00124632	0.0990365
ENSMUSG00000024617	Camk2a	430.402	0.547403	0.16961	3.22743	0.00124908	0.0990365
ENSMUSG00000030249	Abcc9	545.926	0.428773	0.13325	3.2178	0.00129177	0.101785
ENSMUSG00000028458	Tesk1	3464.74	0.598404	0.186435	3.20972	0.00132866	0.104046
ENSMUSG00000061306	Slc38a10	177.955	0.47476	0.148048	3.2068	0.00134221	0.104462
ENSMUSG00000109450	Gm39043	96.3764	-0.523259	0.163407	-3.20219	0.00136388	0.105041
ENSMUSG00000025464	Paox	75.5869	0.408939	0.127726	3.2017	0.00136622	0.105041
ENSMUSG00000040274	Cdk6	68.2504	0.698218	0.218294	3.19852	0.00138137	0.105567
ENSMUSG00000109046	Gm44571	216.316	-0.41413	0.129559	-3.19646	0.00139125	0.105685
ENSMUSG00000024983	Vti1a	322.1	0.376453	0.117941	3.19187	0.00141353	0.106739
ENSMUSG00000109564	Muc16	4.47778	-0.680818	0.213357	-3.19098	0.00141791	NA
ENSMUSG00000042129	Rassf4	602.47	0.441076	0.138506	3.18452	0.00144993	0.108839
ENSMUSG00000035314	Gdpd5	505.21	0.650707	0.204574	3.18079	0.00146876	0.108964
ENSMUSG00000047798	Cd300lf	3220.35	0.342165	0.107625	3.17924	0.00147661	0.108964
ENSMUSG00000040268	Plekha1	65.259	0.68624	0.21586	3.17909	0.00147736	0.108964
ENSMUSG00000106536	Gm42508	2558.55	-0.27905	0.0880068	-3.17078	0.00152029	0.111152
ENSMUSG00000108812	C130083A15Rik	605.426	-0.387414	0.122252	-3.16898	0.00152977	0.111152
ENSMUSG00000042520	Ubap2l	1685.59	0.373192	0.117789	3.1683	0.00153332	0.111152
ENSMUSG00000109562	Gm45178	16.2395	-0.677503	0.214121	-3.16412	0.00155554	NA
ENSMUSG00000109179	Gm35339	189.609	-0.435725	0.137725	-3.16372	0.00155766	0.111703
ENSMUSG00000054843	Atrnl1	5559.36	0.480111	0.151763	3.16356	0.00155853	0.111703
ENSMUSG00000054619	Mettl7a1	448.725	0.645564	0.204257	3.16055	0.00157473	0.111879
ENSMUSG00000048915	Efna5	1832.14	0.425149	0.134612	3.15832	0.00158679	0.111879
ENSMUSG00000020801	Med31	65.4672	0.654429	0.207215	3.1582	0.00158744	0.111879
ENSMUSG00000037035	Inhbb	910.098	0.564167	0.179073	3.15049	0.00162994	0.113703
ENSMUSG00000007989	Fzd3	20.4671	0.644448	0.204558	3.15044	0.00163027	NA
ENSMUSG00000038801	Scgb1c1	695.598	0.483387	0.153485	3.1494	0.00163604	0.113703
ENSMUSG00000048807	Slc35e4	571.356	0.516381	0.164004	3.14858	0.00164065	0.113703
ENSMUSG00000109203	Gm32849	72.067	-0.4396	0.139691	-3.14694	0.00164989	0.113703
ENSMUSG00000107634	Gm36816	298.905	-0.313617	0.0997039	-3.14548	0.00165813	0.113703
ENSMUSG00000109524	Gm44691	9.52006	-0.579083	0.18459	-3.13713	0.00170612	NA
ENSMUSG00000015850	Adamtsl4	658.709	0.529177	0.168751	3.13586	0.00171354	0.116871
ENSMUSG00000020225	Tmbim4	266.118	0.55383	0.176953	3.12981	0.00174921	0.116873
ENSMUSG00000108523	4933430L12Rik	109.73	-0.359762	0.115	-3.12837	0.00175781	0.116873
ENSMUSG00000108308	Gm45218	827.567	-0.344939	0.110293	-3.12749	0.00176304	0.116873
ENSMUSG00000037072	Selenof	1023.58	0.602786	0.19287	3.12535	0.00177597	0.116873
ENSMUSG00000020788	Atp2a3	236.689	0.494751	0.15833	3.12481	0.00177923	0.116873
ENSMUSG00000058706	0610030E20Rik	1074.29	0.443417	0.141967	3.12338	0.00178787	0.116873
ENSMUSG00000109536	9330162G02Rik	44.4592	-0.603342	0.193196	-3.12295	0.00179046	0.116873
ENSMUSG00000071074	Yipf3	355.319	0.496355	0.158945	3.12281	0.00179134	0.116873
ENSMUSG00000024516	Sec11c	652.012	0.490006	0.156954	3.12196	0.00179649	0.116873
ENSMUSG00000047867	Gimap6	1961.97	0.462202	0.148149	3.11985	0.00180943	0.117114
ENSMUSG00000032702	Kank1	493.337	0.510446	0.163905	3.11427	0.00184398	0.118191
ENSMUSG00000026047	Kdelc1	701.061	0.454443	0.146033	3.11192	0.00185875	0.118191
ENSMUSG00000026111	Unc50	566.119	0.432693	0.139123	3.11014	0.00186999	0.118191
ENSMUSG00000021427	Ssr1	149.106	0.442024	0.142135	3.10988	0.00187163	0.118191
ENSMUSG00000031980	Agt	18.5666	0.65409	0.210331	3.10981	0.00187207	NA
ENSMUSG00000046079	Lrrc8d	1400.19	0.679609	0.21857	3.10935	0.00187502	0.118191
ENSMUSG00000007036	Abhd16a	1307.5	0.62194	0.200149	3.10739	0.00188749	0.118191
ENSMUSG00000054169	Ceacam10	150.895	0.667934	0.214991	3.10679	0.00189128	0.118191
ENSMUSG00000047501	Cldn4	9.24613	0.599964	0.193247	3.10466	0.00190501	NA
ENSMUSG00000024990	Rbp4	341.391	0.350195	0.113054	3.09759	0.00195103	0.120977
ENSMUSG00000038212	Mfsd14b	50.1072	0.66312	0.214117	3.09699	0.00195494	0.120977
ENSMUSG00000031483	Erlin2	783.409	0.45358	0.146531	3.09546	0.0019651	0.121016
ENSMUSG00000033308	Dpyd	769.842	0.421191	0.13627	3.09085	0.00199582	0.121617
ENSMUSG00000025421	Hdhd2	122.892	0.597384	0.193322	3.0901	0.00200087	0.121617
ENSMUSG00000057156	Homez	580.186	0.498009	0.161194	3.08951	0.00200489	0.121617
ENSMUSG00000021066	Atl1	2141.69	0.407565	0.131972	3.08828	0.00201321	0.121617
ENSMUSG00000109556	Gm38843	5.67676	-0.657876	0.213184	-3.08596	0.00202899	NA
ENSMUSG00000032528	Vipr1	912.091	0.540471	0.175572	3.07835	0.00208152	0.125148
ENSMUSG00000109560	Gm8463	9.36054	-0.67267	0.218657	-3.07637	0.00209537	NA
ENSMUSG00000024317	Rnf138	135.837	0.510461	0.165939	3.07619	0.00209664	0.125462
ENSMUSG00000032997	Chpf	4.94335	0.540164	0.175702	3.07431	0.00210991	NA
ENSMUSG00000029378	Mcub	438.712	0.392226	0.127618	3.07343	0.00211615	0.125573
ENSMUSG00000108216	Gm44153	223.673	-0.337445	0.109823	-3.07262	0.00212185	0.125573
ENSMUSG00000029998	Pcyox1	227.043	0.486349	0.158417	3.07004	0.00214027	0.125573
ENSMUSG00000107742	9530085L11Rik	653.426	-0.316786	0.103195	-3.06979	0.00214213	0.125573
ENSMUSG00000020056	Washc3	1452.75	0.452395	0.147409	3.06897	0.00214798	0.125573
ENSMUSG00000079658	Eloc	172.223	0.508213	0.1657	3.06707	0.00216171	0.125796
ENSMUSG00000052415	Tchh	266.312	0.650166	0.212258	3.06309	0.00219062	0.126896
ENSMUSG00000109460	Gm45591	92.7769	-0.533626	0.174355	-3.06058	0.00220912	0.127386
ENSMUSG00000030060	Hmces	219.983	0.503843	0.164899	3.05546	0.00224713	0.128991
ENSMUSG00000108293	Pla2g4c-ps	241.651	-0.344117	0.112796	-3.05079	0.00228239	0.129128
ENSMUSG00000079469	Pigb	561.264	0.405174	0.132894	3.04884	0.00229727	0.129128
ENSMUSG00000032487	Ptgs2	441.336	0.631398	0.207145	3.04809	0.00230298	0.129128
ENSMUSG00000039007	Cpq	96.4974	0.557989	0.183063	3.04807	0.0023032	0.129128
ENSMUSG00000105929	Gm43693	736.064	-0.259341	0.0850855	-3.048	0.00230369	0.129128
ENSMUSG00000036810	Cnep1r1	1.81168	0.50266	0.164916	3.04798	0.00230389	NA
ENSMUSG00000043448	Gjc2	297.763	0.423552	0.139001	3.0471	0.00231059	0.129128
ENSMUSG00000024072	Yipf4	25.716	0.657793	0.215966	3.04581	0.00232051	NA
ENSMUSG00000028414	Fktn	142.029	0.578852	0.190099	3.045	0.00232681	0.129464
ENSMUSG00000002279	Lmf1	42.2424	0.584065	0.191953	3.04275	0.00234429	0.129868
ENSMUSG00000109239	Gm45176	101.585	-0.447177	0.147066	-3.04066	0.00236058	0.12997
ENSMUSG00000016763	Scube1	441.103	0.464004	0.152638	3.03989	0.00236664	0.12997
ENSMUSG00000008140	Emc10	219.245	0.491185	0.161693	3.03777	0.00238336	0.130082
ENSMUSG00000031570	Plpp5	342.233	0.355863	0.117174	3.03704	0.00238918	0.130082
ENSMUSG00000109145	Gm20744	4986.53	-0.43054	0.141881	-3.03452	0.0024092	0.130612
ENSMUSG00000108738	Gm44777	339.665	-0.377375	0.124661	-3.02722	0.00246816	0.132737
ENSMUSG00000109428	Gm45698	49.4249	-0.508045	0.167882	-3.02621	0.00247641	0.132737
ENSMUSG00000006373	Pgrmc1	5501.33	0.491439	0.162417	3.0258	0.0024798	0.132737
ENSMUSG00000001211	Agpat3	19.3729	0.651799	0.215426	3.02563	0.00248117	NA
ENSMUSG00000021133	Susd6	132.631	0.571863	0.189181	3.02284	0.00250415	0.133478
ENSMUSG00000108394	Gm45477	93.8534	-0.349503	0.115754	-3.01935	0.00253321	0.134462
ENSMUSG00000023905	Tnfrsf12a	314.714	0.609676	0.202116	3.01647	0.00255737	0.135179
ENSMUSG00000109559	Gm34280	9.90313	-0.658378	0.218407	-3.01445	0.00257442	NA
ENSMUSG00000053475	Tnfaip6	33.4151	0.55156	0.183703	3.00246	0.00267807	0.13996
ENSMUSG00000073481	Marc2	457.979	0.478552	0.159556	2.99928	0.0027062	0.13996
ENSMUSG00000107928	Gm45140	1104.94	-0.323524	0.107879	-2.99895	0.00270911	0.13996
ENSMUSG00000020585	Laptm4a	650.063	0.336393	0.112215	2.99776	0.00271973	0.13996
ENSMUSG00000005078	Jkamp	412.452	0.300142	0.100137	2.9973	0.00272378	0.13996
ENSMUSG00000028420	Tmem38b	320.35	0.576499	0.192391	2.9965	0.00273099	0.13996
ENSMUSG00000021123	Rdh12	1061.54	0.35055	0.117035	2.99526	0.00274212	0.13996
ENSMUSG00000108452	4930413G21Rik	286.43	-0.354769	0.118458	-2.99488	0.00274549	0.13996
ENSMUSG00000107639	Gm4374	269.805	-0.313893	0.104816	-2.9947	0.00274713	0.13996
ENSMUSG00000020773	Trim47	6413.35	0.380731	0.127471	2.9868	0.00281915	0.143055
ENSMUSG00000013662	Atad1	253.656	0.582156	0.195024	2.98505	0.00283533	0.143303
ENSMUSG00000107950	Gm6375	856.182	-0.324142	0.108693	-2.98219	0.0028619	0.144072
ENSMUSG00000109555	Gm44891	11.579	-0.651784	0.218601	-2.98162	0.00286727	NA
ENSMUSG00000045659	Plekha7	1356.92	0.364863	0.122443	2.97985	0.00288387	0.144379
ENSMUSG00000046062	Ppp1r15b	796.067	0.433938	0.145674	2.97883	0.00289352	0.144379
ENSMUSG00000019843	Fyn	419.818	0.537566	0.180551	2.97737	0.00290734	0.144379
ENSMUSG00000059811	Atl2	162.929	0.609702	0.204824	2.97672	0.00291353	0.144379
ENSMUSG00000104713	Gbp6	3155.72	-0.228525	0.0768776	-2.97258	0.00295309	0.145547
ENSMUSG00000025321	Itgb8	556.643	0.547285	0.18421	2.97098	0.00296848	0.145547
ENSMUSG00000014907	Naf1	1437.65	0.452712	0.152394	2.97067	0.00297151	0.145547
ENSMUSG00000043019	Edem3	740.303	0.474144	0.159821	2.96672	0.00300999	0.146493
ENSMUSG00000021877	Arf4	361.272	0.458576	0.154692	2.96445	0.00303229	0.146493
ENSMUSG00000019647	Sema6a	462.733	0.370476	0.124993	2.96398	0.00303684	0.146493
ENSMUSG00000107429	Gm44206	198.089	0.358792	0.121051	2.96396	0.00303703	0.146493
ENSMUSG00000006392	Med8	22.6446	0.60503	0.204234	2.96243	0.00305221	NA
ENSMUSG00000109532	Gm42397	28.5065	-0.601165	0.20303	-2.96097	0.00306668	NA
ENSMUSG00000021703	Serinc5	69.8821	0.639759	0.216116	2.96025	0.0030739	0.147209
ENSMUSG00000105445	Gm42972	18442.1	-0.245557	0.0830099	-2.95816	0.00309479	0.147209
ENSMUSG00000105377	Gm43148	948.972	-0.243323	0.0822629	-2.95788	0.00309767	0.147209
ENSMUSG00000029836	Cbx3	553.622	0.375	0.126815	2.95706	0.00310585	0.147209
ENSMUSG00000022756	Slc7a4	201.059	0.597514	0.202091	2.95666	0.00310988	0.147209
ENSMUSG00000024807	Syvn1	99.8672	0.646295	0.218679	2.95545	0.00312216	0.147241
ENSMUSG00000031668	Eif2ak3	114.366	0.63302	0.214455	2.95177	0.00315963	0.148456
ENSMUSG00000028293	Slc35a1	104.918	0.593215	0.201118	2.94959	0.00318196	0.148953
ENSMUSG00000107259	Gm5298	729.119	-0.301847	0.102467	-2.94579	0.0032213	0.149821
ENSMUSG00000027954	Efna1	43.321	0.593585	0.201521	2.94552	0.00322412	0.149821
ENSMUSG00000026698	Pigc	550.686	0.353938	0.120278	2.94266	0.00325405	0.15059
ENSMUSG00000045100	Slc25a26	673.083	0.315776	0.107375	2.94088	0.00327284	0.15059
ENSMUSG00000098234	Snhg6	2.72845	0.560452	0.190734	2.9384	0.00329909	NA
ENSMUSG00000109548	Gm45066	19.4574	-0.642185	0.218612	-2.93756	0.00330809	NA
ENSMUSG00000025538	Sumf2	34.0081	0.603241	0.20537	2.93734	0.00331044	0.15059
ENSMUSG00000053411	Cbx7	3840.75	0.480823	0.163802	2.9354	0.00333121	0.15059
ENSMUSG00000057554	Lgals8	595.874	0.41498	0.141412	2.93455	0.00334033	0.15059
ENSMUSG00000002728	Naa20	146.671	0.518875	0.176854	2.93392	0.00334708	0.15059
ENSMUSG00000023010	Tmbim6	1367.92	0.494731	0.168628	2.93386	0.00334772	0.15059
ENSMUSG00000001082	Mfsd10	1354.6	0.41131	0.140331	2.93101	0.0033786	0.15059
ENSMUSG00000030862	Cpxm2	440.59	0.392002	0.133759	2.93066	0.00338238	0.15059
ENSMUSG00000028461	Ccdc107	2835.98	0.534103	0.182285	2.93004	0.00338914	0.15059
ENSMUSG00000106739	Gm43499	22.495	0.548876	0.187388	2.92908	0.00339963	NA
ENSMUSG00000031960	Aars	303.285	0.421124	0.143793	2.92869	0.00340395	0.15059
ENSMUSG00000026199	Ankzf1	1672.72	0.309492	0.105694	2.92818	0.00340956	0.15059
ENSMUSG00000020303	Stc2	324.454	0.314217	0.107315	2.92798	0.00341177	0.15059
ENSMUSG00000036565	Ttyh3	61.0123	0.533531	0.182323	2.9263	0.00343023	0.15059
ENSMUSG00000024069	Slc30a6	1505.92	0.408593	0.13965	2.92584	0.00343532	0.15059
ENSMUSG00000108630	Gm44607	923.683	-0.368042	0.125819	-2.92516	0.00344276	0.15059
ENSMUSG00000032042	Srpr	17.7349	0.563353	0.192647	2.92428	0.00345256	NA
ENSMUSG00000109231	Gm45737	230.729	-0.444542	0.152027	-2.9241	0.00345454	0.15059
ENSMUSG00000025531	Chm	111.583	0.429421	0.146925	2.92272	0.00346993	0.15059
ENSMUSG00000028703	Lrrc41	66.8101	0.407022	0.139263	2.92269	0.00347025	0.15059
ENSMUSG00000049791	Fzd4	181.502	0.521886	0.178607	2.92199	0.00347807	0.15059
ENSMUSG00000071650	Ganab	1005.86	0.409309	0.140189	2.9197	0.0035037	0.150591
ENSMUSG00000018293	Pfn1	264.804	0.455826	0.156162	2.91893	0.00351237	0.150591
ENSMUSG00000108456	4732496C06Rik	144.587	-0.355419	0.121808	-2.91785	0.00352454	0.150591
ENSMUSG00000029017	Pmpcb	2202.86	0.487475	0.167167	2.91609	0.00354446	0.150591
ENSMUSG00000109326	Gm9165	67.063	-0.468747	0.160767	-2.91568	0.0035491	0.150591
ENSMUSG00000029814	Igf2bp3	260.252	0.381903	0.130983	2.91566	0.00354933	0.150591
ENSMUSG00000109541	Gm6112	15.983	-0.614878	0.21135	-2.90929	0.00362245	NA
ENSMUSG00000109545	Gm44788	6.93194	-0.634767	0.218684	-2.90267	0.00369993	NA
ENSMUSG00000031089	Slc6a14	135.749	0.599012	0.206454	2.90143	0.00371466	0.15615
ENSMUSG00000019818	Cd164	1437.8	0.460608	0.158799	2.90057	0.0037249	0.15615
ENSMUSG00000016028	Celsr1	1426.95	0.471666	0.162625	2.90033	0.00372766	0.15615
ENSMUSG00000108593	Gm44581	154.065	-0.365836	0.126161	-2.89976	0.0037345	0.15615
ENSMUSG00000024232	Bambi	28.274	0.58713	0.202521	2.89911	0.00374221	NA
ENSMUSG00000106871	Gm3289	480.133	-0.289588	0.0999367	-2.89772	0.00375887	0.15615
ENSMUSG00000073374	C030034I22Rik	1468.85	0.436968	0.150836	2.89698	0.00376774	0.15615
ENSMUSG00000050796	B3galt6	1437.22	0.62738	0.216622	2.8962	0.00377711	0.15615
ENSMUSG00000040374	Pex2	285.345	0.408566	0.141114	2.89528	0.00378817	0.15615
ENSMUSG00000037470	Uggt1	7514.77	0.43142	0.149021	2.89504	0.00379114	0.15615
ENSMUSG00000010047	Hyal2	24.4766	0.604866	0.209031	2.89366	0.00380776	NA
ENSMUSG00000031101	Sash3	70373.6	0.413342	0.142876	2.89301	0.00381567	0.156446
ENSMUSG00000033902	Mapkbp1	7.62555	0.621662	0.214916	2.89259	0.00382085	NA
ENSMUSG00000031995	St14	239.735	0.40096	0.138625	2.89241	0.00382298	0.156446
ENSMUSG00000109513	Gm44928	3.35449	-0.575144	0.198967	-2.89065	0.00384448	NA
ENSMUSG00000057278	Snrpg	161.193	0.54436	0.188349	2.89017	0.00385028	0.157057
ENSMUSG00000038024	Dennd4c	1869.61	0.448328	0.155194	2.88882	0.0038669	0.157082
ENSMUSG00000026688	Mgst3	11.7862	0.580071	0.200846	2.88814	0.00387529	NA
ENSMUSG00000004394	Tmed4	836.593	0.49486	0.171389	2.88735	0.00388501	0.157082
ENSMUSG00000106261	Gm34086	632.932	-0.270985	0.093888	-2.88626	0.00389851	0.157082
ENSMUSG00000109419	Gm45163	89.0607	-0.500302	0.173575	-2.88233	0.00394741	0.157082
ENSMUSG00000021136	Smoc1	1193.48	0.504577	0.17506	2.8823	0.00394781	0.157082
ENSMUSG00000009621	Vav2	1025.04	0.376949	0.130933	2.87895	0.00398998	0.157082
ENSMUSG00000108249	Gm43960	177.533	-0.339545	0.117944	-2.87888	0.00399096	0.157082
ENSMUSG00000037892	Pcdh18	1396.25	0.417697	0.145107	2.87856	0.00399501	0.157082
ENSMUSG00000036275	9530068E07Rik	480.822	0.605407	0.210362	2.87793	0.00400299	0.157082
ENSMUSG00000040711	Sh3pxd2b	82.3999	0.610427	0.212261	2.87583	0.00402963	0.157082
ENSMUSG00000020140	Lgr5	7613.69	0.508194	0.176724	2.87564	0.0040321	0.157082
ENSMUSG00000025016	Tm9sf3	662.724	0.580669	0.202117	2.87293	0.00406684	0.157082
ENSMUSG00000016619	Nup50	179.082	0.528864	0.184088	2.87289	0.00406739	0.157082
ENSMUSG00000040548	Tex2	297.882	0.529829	0.18443	2.8728	0.00406854	0.157082
ENSMUSG00000056145	AI504432	249.375	0.623064	0.216895	2.87265	0.00407046	0.157082
ENSMUSG00000032718	Mansc1	81.2648	0.448485	0.156169	2.8718	0.00408137	0.157082
ENSMUSG00000029467	Atp2a2	579.634	0.396352	0.138017	2.87177	0.0040818	0.157082
ENSMUSG00000040913	Fbxw4	154.061	0.405548	0.141257	2.87099	0.00409191	0.157082
ENSMUSG00000109498	Gm45222	59.7516	-0.55987	0.195015	-2.8709	0.004093	0.157082
ENSMUSG00000109209	Gm45104	86.678	-0.440269	0.153378	-2.87048	0.00409855	0.157082
ENSMUSG00000004709	Cd244	281.16	0.460892	0.160673	2.86851	0.00412411	0.157187
ENSMUSG00000025724	Sec11a	424.835	0.333417	0.11624	2.86836	0.00412607	0.157187
ENSMUSG00000038718	Pbx3	233.63	0.455025	0.15891	2.86342	0.00419095	0.158952
ENSMUSG00000050199	Lgr4	2866.97	0.353435	0.123452	2.86293	0.00419746	0.158952
ENSMUSG00000037010	Apln	185.844	0.359157	0.125603	2.85945	0.00424374	0.160007
ENSMUSG00000032122	Slc37a2	182.927	0.301549	0.105476	2.85894	0.00425053	0.160007
ENSMUSG00000029156	Sgcb	11.6245	0.62081	0.217355	2.8562	0.00428748	NA
ENSMUSG00000031112	Stk26	90.4879	0.616064	0.215747	2.85549	0.004297	0.161277
ENSMUSG00000035778	Ggta1	94.4399	0.602957	0.211232	2.85448	0.00431072	0.161315
ENSMUSG00000109472	Gm18943	5.53023	-0.542204	0.189959	-2.85431	0.004313	NA
ENSMUSG00000037253	Mex3c	2515.39	0.339415	0.118953	2.85336	0.00432602	0.161411
ENSMUSG00000024339	Tap2	10.4799	0.623358	0.218688	2.85045	0.00436576	NA
ENSMUSG00000037408	Cnnm4	5544.83	0.562308	0.19749	2.84727	0.00440955	0.163629
ENSMUSG00000062209	Erbb4	492.868	0.471402	0.165599	2.84665	0.00441818	0.163629
ENSMUSG00000040234	Tm7sf3	638.847	0.38185	0.13417	2.84601	0.00442715	0.163629
ENSMUSG00000032252	Glce	29.2145	0.574542	0.201914	2.84547	0.00443455	NA
ENSMUSG00000105750	Gm43130	775.89	-0.254241	0.089355	-2.84529	0.00443705	0.163629
ENSMUSG00000030220	Arhgdib	752.137	0.405451	0.142568	2.84391	0.00445635	0.163865
ENSMUSG00000109355	Gm4880	101.431	-0.472997	0.166624	-2.83871	0.00452969	0.16608
ENSMUSG00000014177	Tvp23b	225.545	0.620399	0.218685	2.83695	0.0045547	0.166411
ENSMUSG00000030306	Tmtc1	12.0947	0.575566	0.202933	2.83624	0.00456481	NA
ENSMUSG00000108805	Olfr278-ps1	231.21	-0.386275	0.136193	-2.83623	0.00456496	0.166411
ENSMUSG00000055553	Kxd1	17.3664	0.584607	0.206453	2.83167	0.00463055	NA
ENSMUSG00000109512	Gm45049	48.8254	-0.566683	0.200197	-2.83063	0.0046456	0.168866
ENSMUSG00000025223	Ldb1	49.7629	0.518888	0.183459	2.82836	0.00467875	0.169585
ENSMUSG00000021610	Clptm1l	1932.68	0.551778	0.195273	2.82567	0.00471818	0.170276
ENSMUSG00000049313	Sorl1	55.1769	0.453129	0.160387	2.82523	0.00472466	0.170276
ENSMUSG00000007777	0610009B22Rik	541.287	0.449239	0.159185	2.82211	0.00477088	0.171454
ENSMUSG00000105771	2900064K03Rik	443.539	-0.254877	0.0903592	-2.82071	0.00479182	0.17172
ENSMUSG00000027132	Katnbl1	2697.32	0.579809	0.205683	2.81894	0.00481821	0.17218
ENSMUSG00000027306	Nusap1	2293.99	0.434279	0.154133	2.81756	0.00483894	0.172435
ENSMUSG00000075700	Selenot	573.815	0.404112	0.143503	2.81604	0.00486191	0.172768
ENSMUSG00000031841	Cdh13	224.19	0.383455	0.136222	2.81493	0.00487883	0.172885
ENSMUSG00000032860	P2ry2	56.1891	0.590058	0.209695	2.81389	0.00489462	0.172962
ENSMUSG00000063975	Slco1a5	28.8648	0.585077	0.208052	2.81216	0.00492101	NA
ENSMUSG00000040213	Kyat3	1769.11	0.313739	0.11172	2.80826	0.00498093	0.175511
ENSMUSG00000022994	Adcy6	57.9422	0.609094	0.216989	2.80703	0.00500009	0.175511
ENSMUSG00000107937	Gm44200	559.489	-0.3238	0.115446	-2.80477	0.00503518	0.175511
ENSMUSG00000108391	Gm9768	456.422	-0.348789	0.124361	-2.80466	0.00503703	0.175511
ENSMUSG00000106709	Gm30270	1433.75	-0.284184	0.101377	-2.80324	0.00505923	0.175511
ENSMUSG00000108871	Gm45102	196.56	-0.391757	0.139786	-2.80254	0.00507018	0.175511
ENSMUSG00000030161	Gabarapl1	333.72	0.47356	0.168993	2.80224	0.00507486	0.175511
ENSMUSG00000109537	Olfr200-ps1	104.5	-0.61272	0.218666	-2.80208	0.00507745	0.175511
ENSMUSG00000028076	Cd1d1	4837.86	0.532695	0.190218	2.80044	0.00510332	0.175926
ENSMUSG00000006736	Tspan31	59.7192	0.585546	0.209311	2.79749	0.00515018	0.176852
ENSMUSG00000022684	Bfar	120.605	0.51716	0.184986	2.79566	0.00517932	0.176852
ENSMUSG00000107234	Gm43371	592.979	-0.301146	0.107726	-2.79548	0.00518228	0.176852
ENSMUSG00000107352	Gm43660	1364.73	-0.30454	0.108949	-2.79525	0.00518595	0.176852
ENSMUSG00000048970	C1galt1c1	73.0187	0.525066	0.18796	2.7935	0.0052141	0.176863
ENSMUSG00000041608	Entpd3	4151.99	0.430611	0.15419	2.79273	0.00522658	0.176863
ENSMUSG00000027639	Samhd1	43.5536	0.553493	0.198198	2.79263	0.00522809	0.176863
ENSMUSG00000015711	Prune1	1595.53	0.336175	0.120426	2.79155	0.00524569	0.176986
ENSMUSG00000020376	Rnf130	23.8801	0.552073	0.197865	2.79015	0.00526841	NA
ENSMUSG00000106773	Gm43799	387.807	-0.287124	0.103267	-2.7804	0.00542912	0.182659
ENSMUSG00000007872	Id3	586.427	0.454985	0.163687	2.7796	0.00544263	0.182659
ENSMUSG00000020590	Snx13	250.263	0.333493	0.120035	2.77829	0.00546455	0.1827
ENSMUSG00000030339	Ltbr	88.48	0.472851	0.170236	2.77763	0.00547573	0.1827
ENSMUSG00000000385	Tmprss2	3226.07	0.41313	0.148808	2.77627	0.00549865	0.1827
ENSMUSG00000107043	Gm42849	280.652	-0.294056	0.105924	-2.7761	0.00550144	0.1827
ENSMUSG00000108035	Gm44021	185.752	-0.326707	0.117895	-2.77116	0.00558575	0.184395
ENSMUSG00000022261	Sdc2	79.7479	0.511097	0.184483	2.77043	0.00559829	0.184395
ENSMUSG00000040462	Os9	51.3196	0.479708	0.173195	2.76975	0.0056099	0.184395
ENSMUSG00000109038	Gm45120	210.193	-0.413313	0.149226	-2.76971	0.00561062	0.184395
ENSMUSG00000039013	Siglec5	375.705	0.411866	0.148754	2.76877	0.00562684	0.18445
ENSMUSG00000021687	Scamp1	274.718	0.31873	0.1152	2.76675	0.00566186	0.184566
ENSMUSG00000042275	Pelo	4237.31	0.344451	0.124526	2.7661	0.00567303	0.184566
ENSMUSG00000001518	Itfg2	1312.7	0.338135	0.122245	2.76605	0.00567404	0.184566
ENSMUSG00000024597	Slc12a2	309.185	0.478355	0.173001	2.76504	0.00569151	0.184661
ENSMUSG00000040128	Pnrc1	1622.8	0.441328	0.159726	2.76303	0.00572681	0.185225
ENSMUSG00000003464	Pex19	319.29	0.369259	0.133674	2.76238	0.00573808	0.185225
ENSMUSG00000028189	Ctbs	1138.42	0.383456	0.138859	2.76147	0.0057542	0.185274
ENSMUSG00000028527	Ak4	199.573	0.47362	0.171603	2.75998	0.00578045	0.185313
ENSMUSG00000003534	Ddr1	193.85	0.596563	0.216192	2.75942	0.00579046	0.185313
ENSMUSG00000040269	Mrps28	179.101	0.478815	0.173551	2.75892	0.00579925	0.185313
ENSMUSG00000044881	Coa4	421.531	0.408103	0.148146	2.75473	0.00587398	0.187141
ENSMUSG00000109492	Gm33882	15.3646	-0.559076	0.202977	-2.75439	0.00588023	NA
ENSMUSG00000108357	Snrp1c-ps1	471.624	-0.347324	0.126167	-2.7529	0.00590706	0.187141
ENSMUSG00000109361	Gm44946	46.3977	-0.473537	0.17204	-2.75249	0.00591441	0.187141
ENSMUSG00000109332	Gm44742	417.558	-0.47055	0.17096	-2.7524	0.00591606	0.187141
ENSMUSG00000028333	Anp32b	768.89	0.567809	0.206355	2.75162	0.00593022	0.187141
ENSMUSG00000073468	Sft2d1	2464.19	0.473748	0.172259	2.75022	0.00595561	0.18717
ENSMUSG00000070473	Cldn3	1690.3	0.497499	0.180913	2.74994	0.00596064	0.18717
ENSMUSG00000044337	Ackr3	2508.36	0.41186	0.149848	2.74851	0.00598671	0.187525
ENSMUSG00000075273	Ttc30b	61.9723	0.497395	0.181123	2.74618	0.00602945	0.188398
ENSMUSG00000108850	Gm44914	139.339	-0.38895	0.141685	-2.74518	0.00604785	0.188509
ENSMUSG00000018381	Abi3	1476.85	0.376811	0.137321	2.74402	0.00606917	0.18871
ENSMUSG00000038150	Ormdl3	455.545	0.413384	0.150802	2.74124	0.00612072	0.189847
ENSMUSG00000052917	Senp7	96.207	0.516369	0.188552	2.7386	0.00617009	0.190641
ENSMUSG00000108955	Gm44775	41.3592	-0.402904	0.147196	-2.73719	0.0061967	0.190641
ENSMUSG00000026535	Ifi202b	355.175	0.580655	0.21216	2.73688	0.00620249	0.190641
ENSMUSG00000032420	Nt5e	3488.68	0.425889	0.155623	2.73667	0.00620642	0.190641
ENSMUSG00000006941	Eif1b	10.1272	0.598325	0.218665	2.73626	0.00621426	NA
ENSMUSG00000109021	Gm44812	91.4621	-0.41119	0.150313	-2.73556	0.00622739	0.190823
ENSMUSG00000106767	Gm42727	1262.85	-0.286799	0.10497	-2.73221	0.00629116	0.192312
ENSMUSG00000106892	Gm42791	730.417	-0.290027	0.106202	-2.73089	0.00631634	0.192618
ENSMUSG00000022900	Ildr1	5459.1	0.537255	0.196808	2.72985	0.00633636	0.192765
ENSMUSG00000013419	Zfp651	1466.3	0.407037	0.14917	2.72868	0.00635891	0.192988
ENSMUSG00000022186	Oxct1	4379.73	0.381978	0.140145	2.72559	0.00641868	0.193941
ENSMUSG00000027007	Ssfa2	67.8346	0.558029	0.204746	2.72548	0.00642089	0.193941
ENSMUSG00000067365	Tmem128	306.183	0.492592	0.18095	2.72226	0.00648372	0.195374
ENSMUSG00000025354	Dnajc14	312.988	0.438094	0.161053	2.72019	0.00652454	0.196138
ENSMUSG00000024816	Frmd8	5.88308	0.507425	0.186668	2.71832	0.00656135	NA
ENSMUSG00000107666	4933406J09Rik	294.511	-0.314571	0.115795	-2.71661	0.00659538	0.197799
ENSMUSG00000103341	1700051O22Rik	818.7	-0.203436	0.0749324	-2.71493	0.00662893	0.198336
ENSMUSG00000039887	Alg14	405.11	0.425605	0.156881	2.71292	0.00666937	0.199077
ENSMUSG00000037656	Slc20a2	784.828	0.589771	0.217933	2.7062	0.00680584	0.202578
ENSMUSG00000103388	Gm37581	1756	-0.204135	0.0754892	-2.70417	0.00684756	0.202578
ENSMUSG00000027253	Lrp4	600.813	0.315513	0.11668	2.7041	0.00684904	0.202578
ENSMUSG00000108814	Gm30717	157.489	-0.387449	0.143286	-2.70402	0.00685054	0.202578
ENSMUSG00000106217	Gm43368	178.006	-0.268773	0.0994817	-2.70174	0.00689779	0.202771
ENSMUSG00000028563	Tm2d1	51.4473	0.590082	0.218495	2.70067	0.00691992	0.202771
ENSMUSG00000107208	D130004A15Rik	451.424	-0.30013	0.111143	-2.7004	0.00692554	0.202771
ENSMUSG00000108878	AC154141.1	122.627	-0.392088	0.145211	-2.70013	0.00693127	0.202771
ENSMUSG00000028494	Plin2	23.3965	0.59042	0.218673	2.70001	0.00693368	NA
ENSMUSG00000025757	Hspa4l	137.786	0.494554	0.183277	2.6984	0.00696737	0.202771
ENSMUSG00000106913	9430007M09Rik	600.251	-0.290172	0.10756	-2.69777	0.00698066	0.202771
ENSMUSG00000037824	Tspan14	744.439	0.465382	0.172525	2.69748	0.00698665	0.202771
ENSMUSG00000051147	Nat2	904.354	0.362951	0.134558	2.69736	0.00698909	0.202771
ENSMUSG00000037573	Tob1	246.555	0.549977	0.203937	2.6968	0.00700093	0.202771
ENSMUSG00000027678	Ncoa3	1672.81	0.43427	0.161099	2.69567	0.00702473	0.202997
ENSMUSG00000031762	Mt2	1.77681	0.412272	0.152989	2.69478	0.00704342	NA
ENSMUSG00000048833	Slc39a9	50.8894	0.58844	0.218364	2.69477	0.00704378	0.203075
ENSMUSG00000029632	Ndufa4	173.853	0.40658	0.150919	2.69403	0.00705943	0.203075
ENSMUSG00000108191	Gm29803	1114.49	-0.335578	0.124913	-2.68649	0.00722065	0.20664
ENSMUSG00000107083	Gm43313	232.962	-0.295188	0.109886	-2.68631	0.00722453	0.20664
ENSMUSG00000051185	Fam174a	3754.42	0.418912	0.155994	2.68543	0.00724372	0.20664
ENSMUSG00000067377	Tspan6	322.222	0.385557	0.143618	2.68459	0.00726182	0.20664
ENSMUSG00000024036	Slc37a1	1274.86	0.540852	0.201476	2.68445	0.00726482	0.20664
ENSMUSG00000046668	Cxxc5	13.3817	0.566928	0.211277	2.68334	0.00728898	NA
ENSMUSG00000107470	Gm3375	5512.11	-0.308686	0.115085	-2.68224	0.00731303	0.207546
ENSMUSG00000015094	Npdc1	4.19347	0.541101	0.201742	2.68215	0.00731513	NA
ENSMUSG00000106379	Lhfpl3	282.395	-0.274727	0.102499	-2.68028	0.00735608	0.208302
ENSMUSG00000022594	Lynx1	1242.65	0.325607	0.121589	2.67793	0.00740777	0.208502
ENSMUSG00000054793	Cadm4	170.394	0.572224	0.213727	2.67735	0.0074206	0.208502
ENSMUSG00000025823	Pdia4	636.237	0.409881	0.153134	2.67662	0.00743683	0.208502
ENSMUSG00000031578	Mak16	1055.42	0.310359	0.115982	2.67593	0.00745229	0.208502
ENSMUSG00000026411	Tmem9	35753.3	0.447522	0.16728	2.67529	0.00746653	0.208502
ENSMUSG00000097415	AU020206	849.756	0.572204	0.213911	2.67496	0.0074739	0.208502
ENSMUSG00000034435	Tmem30b	36781.1	0.516535	0.193114	2.67476	0.0074782	0.208502
ENSMUSG00000107435	Gm19908	2537.28	-0.30681	0.11477	-2.67326	0.00751187	0.208635
ENSMUSG00000108865	Gm44617	92.0694	-0.390793	0.146279	-2.67155	0.00755011	0.208635
ENSMUSG00000108830	Gm44661	319.468	-0.388374	0.145387	-2.67132	0.00755543	0.208635
ENSMUSG00000038072	Galnt11	90.5597	0.469086	0.175612	2.67115	0.0075591	0.208635
ENSMUSG00000035443	Thyn1	352.811	0.550443	0.20609	2.67088	0.00756518	0.208635
ENSMUSG00000107200	Gm43039	795.229	-0.299535	0.112223	-2.66911	0.00760536	0.208978
ENSMUSG00000035585	Tsen34	817.44	0.384214	0.143961	2.66887	0.00761059	0.208978
ENSMUSG00000108569	Gm4593	98.3745	-0.363171	0.136196	-2.66653	0.0076638	0.20924
ENSMUSG00000060166	Zdhhc8	898.125	0.515744	0.193426	2.66637	0.00766751	0.20924
ENSMUSG00000024074	Crim1	659.884	0.45602	0.171074	2.66564	0.00768426	0.20924
ENSMUSG00000106105	Gm4525	574.193	-0.266064	0.0998868	-2.66365	0.00772976	0.20924
ENSMUSG00000104918	Gm42944	571.738	-0.232496	0.0872978	-2.66325	0.00773892	0.20924
ENSMUSG00000034593	Myo5a	226.155	0.378984	0.142307	2.66315	0.00774124	0.20924
ENSMUSG00000107061	Gm19590	2018.52	-0.294635	0.110637	-2.66308	0.00774279	0.20924
ENSMUSG00000022372	Sla	70.4003	0.55831	0.20968	2.66268	0.00775207	0.20924
ENSMUSG00000109302	Gm44967	144.405	-0.460843	0.173158	-2.6614	0.00778164	0.209592
ENSMUSG00000048027	Rgmb	136.596	0.352374	0.132538	2.65867	0.00784503	0.210472
ENSMUSG00000038422	Hdhd3	3478.93	0.347895	0.130858	2.65856	0.00784748	0.210472
ENSMUSG00000109517	Gm44763	14.7759	-0.57636	0.21711	-2.65469	0.00793821	NA
ENSMUSG00000106768	4930480C01Rik	313.22	-0.286827	0.108079	-2.65386	0.00795763	0.211518
ENSMUSG00000107766	Gm44073	111.518	-0.317515	0.119691	-2.65278	0.00798322	0.211518
ENSMUSG00000106632	Gm33466	2262.42	-0.282295	0.106426	-2.65251	0.00798958	0.211518
ENSMUSG00000034487	Kdelc2	6297.21	0.496671	0.187337	2.65122	0.00802022	0.211518
ENSMUSG00000109424	Gm44658	48.2373	-0.504477	0.190309	-2.65083	0.00802934	0.211518
ENSMUSG00000045216	Hs6st1	454.995	0.275995	0.104133	2.6504	0.00803965	0.211518
ENSMUSG00000042901	Aida	101.031	0.468426	0.176804	2.6494	0.00806341	0.211518
ENSMUSG00000106545	Gm33952	1260.53	-0.279507	0.105503	-2.64927	0.00806655	0.211518
ENSMUSG00000028423	Nfx1	416.753	0.360496	0.136099	2.64878	0.00807823	0.211518
ENSMUSG00000026470	Stx6	136.534	0.516888	0.195171	2.64838	0.00808775	0.211518
ENSMUSG00000021428	Riok1	2578.53	0.31697	0.119692	2.6482	0.00809212	0.211518
ENSMUSG00000109480	Gm45042	3.61687	-0.544984	0.205825	-2.64781	0.00810161	NA
ENSMUSG00000031298	Adgrg2	435.24	0.531807	0.200894	2.64721	0.00811599	0.211518
ENSMUSG00000078566	Bnip3	961.741	0.432241	0.163296	2.64697	0.00812157	0.211518
ENSMUSG00000109393	Gm44936	4.6547	-0.487761	0.184368	-2.64558	0.00815505	NA
ENSMUSG00000036019	Tmtc2	72.0137	0.534566	0.202065	2.64551	0.00815671	0.211518
ENSMUSG00000062127	Cttnbp2nl	725.19	0.407209	0.153926	2.64548	0.0081574	0.211518
ENSMUSG00000052253	Zfp622	779.39	0.381596	0.14426	2.64519	0.00816442	0.211518
ENSMUSG00000024982	Zdhhc6	462.819	0.473808	0.179136	2.64497	0.00816993	0.211518
ENSMUSG00000109198	D7Bwg0826e	2.10916	-0.439142	0.166113	-2.64364	0.00820199	NA
ENSMUSG00000018800	Abca5	248.882	0.3674	0.139051	2.64218	0.00823731	0.212828
ENSMUSG00000008136	Fhl2	98.2403	0.405664	0.153802	2.63758	0.00835004	0.215247
ENSMUSG00000109177	Pafah1b1-ps2	51.1537	-0.435465	0.16519	-2.63615	0.00838529	0.215247
ENSMUSG00000109491	Gm15396	21.4519	-0.555254	0.21073	-2.6349	0.00841611	NA
ENSMUSG00000050103	Agmo	499.251	0.381758	0.144905	2.63454	0.0084251	0.215247
ENSMUSG00000107541	Gm44336	186.347	-0.310857	0.117994	-2.63452	0.00842561	0.215247
ENSMUSG00000031765	Mt1	32.0331	0.521886	0.198159	2.63368	0.00844656	0.215247
ENSMUSG00000025269	Apex2	429.821	0.252191	0.0958121	2.63215	0.00848476	0.215247
ENSMUSG00000031557	Plekha2	270.703	0.451467	0.171537	2.6319	0.00849098	0.215247
ENSMUSG00000109241	Gm7434	793.1	-0.447979	0.170246	-2.63136	0.00850435	0.215247
ENSMUSG00000035227	Spcs2	736.167	0.470865	0.178979	2.63084	0.00851738	0.215247
ENSMUSG00000028780	Sema3c	220.951	0.375717	0.142833	2.63047	0.0085268	0.215247
ENSMUSG00000036376	Abt1	1060.5	0.374117	0.142237	2.63024	0.00853247	0.215247
ENSMUSG00000109256	Gm44681	56.1046	-0.45021	0.171172	-2.63016	0.00853453	0.215247
ENSMUSG00000078970	Wdr92	718.843	0.390252	0.148447	2.6289	0.00856609	0.215306
ENSMUSG00000108660	Gm21284	1262.12	-0.370667	0.141024	-2.6284	0.00857887	0.215306
ENSMUSG00000031342	Gpm6b	899.217	0.434836	0.16546	2.62804	0.00858782	0.215306
ENSMUSG00000028567	Txndc12	111.136	0.43178	0.164472	2.62525	0.00865857	0.216359
ENSMUSG00000037049	Smpd1	92.3496	0.393924	0.150064	2.62504	0.00866391	0.216359
ENSMUSG00000012405	Rpl15	2.26566	0.492237	0.187662	2.62299	0.0087161	NA
ENSMUSG00000047797	Gjb1	314.627	0.45286	0.172653	2.62295	0.00871731	0.217265
ENSMUSG00000044952	Kctd21	21.5436	0.57288	0.218639	2.62021	0.00878752	NA
ENSMUSG00000108703	Gm44793	193.042	-0.373261	0.142539	-2.61867	0.00882739	0.219577
ENSMUSG00000108883	Gm44623	254.251	-0.392709	0.150028	-2.61756	0.008856	0.219858
ENSMUSG00000027828	Ssr3	9.23257	0.571093	0.218178	2.61756	0.00885609	NA
ENSMUSG00000036180	Gatad2a	677.657	0.313973	0.120031	2.61577	0.00890266	0.220527
ENSMUSG00000022656	Nectin3	225.015	0.368413	0.140874	2.61519	0.00891777	0.220527
ENSMUSG00000046031	Fam26f	405.195	0.351361	0.134408	2.61413	0.00894543	0.220527
ENSMUSG00000041324	Inhba	197.418	0.398757	0.152569	2.61362	0.00895883	0.220527
ENSMUSG00000026443	Lrrn2	327.77	0.493531	0.188861	2.6132	0.0089699	0.220527
ENSMUSG00000066150	Slc31a1	287.899	0.377408	0.144563	2.61067	0.00903642	0.220592
ENSMUSG00000040488	Ltbp4	976.468	0.293774	0.11253	2.61064	0.00903732	0.220592
ENSMUSG00000040412	5330417C22Rik	71.2048	0.54332	0.208161	2.6101	0.00905161	0.220592
ENSMUSG00000109116	Sycp1-ps1	670.038	-0.425534	0.163036	-2.61007	0.00905246	0.220592
ENSMUSG00000106133	Gm3724	541.301	-0.266717	0.10224	-2.60873	0.00908783	0.220592
ENSMUSG00000039982	Dtx4	1260.61	0.319909	0.122635	2.60863	0.0090906	0.220592
ENSMUSG00000108477	Gm44878	133.769	-0.357284	0.137001	-2.60789	0.00911024	0.220592
ENSMUSG00000036775	Decr2	859.514	0.502715	0.192776	2.60777	0.00911354	0.220592
ENSMUSG00000029624	Ptcd1	889.439	0.238909	0.0916349	2.60718	0.00912902	0.220592
ENSMUSG00000109485	Gm45016	52.9819	-0.55153	0.211869	-2.60317	0.00923669	0.222769
ENSMUSG00000034424	Gcsh	15.0186	0.553488	0.212622	2.60316	0.00923688	NA
ENSMUSG00000041187	Prkd2	47.6858	0.41944	0.161215	2.60175	0.00927503	0.22327
ENSMUSG00000015357	Clpx	504.01	0.479331	0.184318	2.60056	0.00930721	0.22362
ENSMUSG00000005069	Pex5	539.251	0.415236	0.159727	2.59966	0.00933171	0.223785
ENSMUSG00000021792	Fam213a	26.5324	0.550855	0.211899	2.59961	0.00933295	NA
ENSMUSG00000109508	Gm44956	7.53878	-0.563358	0.216836	-2.59809	0.00937451	NA
ENSMUSG00000025089	Gfra1	70.0158	0.476718	0.18355	2.59721	0.00939838	0.224958
ENSMUSG00000021969	Zdhhc20	314.363	0.380528	0.146619	2.59535	0.0094495	0.225298
ENSMUSG00000019989	Enpp3	48.1119	0.534829	0.206139	2.59451	0.00947263	0.225298
ENSMUSG00000109370	Gm44675	294.737	-0.478562	0.184483	-2.59407	0.00948478	0.225298
ENSMUSG00000034724	Cnot6l	137.453	0.315432	0.121613	2.59374	0.00949375	0.225298
ENSMUSG00000002395	Use1	337.457	0.446771	0.172268	2.59347	0.00950137	0.225298
ENSMUSG00000030577	Cd22	2749.35	0.339931	0.131194	2.59105	0.00956841	0.226055
ENSMUSG00000029723	Tsc22d4	1853.55	0.527022	0.203631	2.58813	0.00964986	0.226055
ENSMUSG00000107684	Rab5a-ps	291.345	-0.314901	0.121672	-2.58811	0.00965045	0.226055
ENSMUSG00000028626	Col9a2	828.054	0.358435	0.138496	2.58805	0.00965216	0.226055
ENSMUSG00000106754	Gm43101	306.353	-0.286394	0.110662	-2.58801	0.00965336	0.226055
ENSMUSG00000105013	Gm7721	2175.09	-0.234534	0.0906272	-2.5879	0.00965634	0.226055
ENSMUSG00000028268	Gbp3	291.311	0.267588	0.103402	2.58784	0.00965803	0.226055
ENSMUSG00000078622	Ccdc47	176.057	0.42747	0.165237	2.58702	0.00968108	0.226077
ENSMUSG00000044763	Trmt10c	98.7339	0.442278	0.171018	2.58615	0.00970539	0.226077
ENSMUSG00000106515	Gm30382	17914.7	-0.278493	0.1077	-2.58583	0.00971459	0.226077
ENSMUSG00000002997	Prkar2b	9.82357	0.550866	0.21304	2.58574	0.00971688	NA
ENSMUSG00000109274	Gm45133	69.0369	-0.451632	0.174694	-2.58527	0.00973025	0.226077
ENSMUSG00000033684	Qsox1	22.0994	0.563103	0.217845	2.58489	0.00974113	NA
ENSMUSG00000105640	Gm42912	429.276	-0.250757	0.0970243	-2.58448	0.00975265	0.226159
ENSMUSG00000036613	Eipr1	140.017	0.469236	0.181669	2.58292	0.00979676	0.226159
ENSMUSG00000107443	Gm7468	473.4	-0.307481	0.119053	-2.58273	0.00980233	0.226159
ENSMUSG00000050666	Vstm4	1159.89	0.334057	0.129348	2.58263	0.00980511	0.226159
ENSMUSG00000109353	Gm45183	1.95248	-0.471798	0.182784	-2.58117	0.0098465	NA
ENSMUSG00000109441	Gm44983	6.84183	-0.5207	0.201739	-2.58106	0.00984985	NA
ENSMUSG00000030800	Prss8	1431.28	0.333234	0.129116	2.58089	0.00985447	0.226504
ENSMUSG00000042348	Arl15	2053.15	0.342704	0.132807	2.58046	0.00986677	0.226504
ENSMUSG00000014444	Piezo1	1004.06	0.505796	0.196045	2.58	0.0098801	0.226504
ENSMUSG00000108594	Gm44770	425.584	-0.366277	0.14199	-2.5796	0.00989146	0.226504
ENSMUSG00000105096	Gbp10	10705.5	-0.236896	0.0918736	-2.5785	0.00992308	0.22666
ENSMUSG00000106001	Gm42826	232.872	-0.263108	0.102092	-2.57716	0.00996155	0.22666
ENSMUSG00000027534	Snx16	207.02	0.475192	0.18443	2.57654	0.00997946	0.22666
ENSMUSG00000026663	Atf6	1030.64	0.317336	0.123177	2.57627	0.00998736	0.22666
ENSMUSG00000028776	Tinagl1	95.8357	0.427824	0.166119	2.5754	0.0100124	0.22666
ENSMUSG00000104755	Mir677	493.879	-0.229405	0.0891072	-2.57448	0.0100389	0.22666
ENSMUSG00000109216	Gm44907	61.2045	-0.440831	0.171271	-2.57388	0.0100566	0.22666
ENSMUSG00000107917	Gm44235	453.322	-0.323454	0.125676	-2.57371	0.0100613	0.22666
ENSMUSG00000025059	Gk	187.1	0.292565	0.113721	2.57266	0.010092	0.22666
ENSMUSG00000032561	Acpp	389.46	0.295323	0.114823	2.57198	0.010112	0.22666
ENSMUSG00000109413	Gm45165	2.47831	-0.495584	0.192802	-2.57043	0.0101572	NA
ENSMUSG00000049624	Slc17a5	51.4273	0.466561	0.181516	2.57035	0.0101595	0.22666
ENSMUSG00000056536	Pign	1502.12	0.267111	0.103923	2.57029	0.0101614	0.22666
ENSMUSG00000102097	A930006L05Rik	2658.27	-0.184693	0.0718664	-2.56995	0.0101712	0.22666
ENSMUSG00000021660	Btf3	684.011	0.507554	0.197519	2.56964	0.0101804	0.22666
ENSMUSG00000036968	Cnpy4	195.703	0.502208	0.195476	2.56915	0.0101948	0.22666
ENSMUSG00000053581	Zfand2a	74.9496	0.402286	0.156618	2.56858	0.0102117	0.22666
ENSMUSG00000037773	Pced1a	342.928	0.492705	0.19183	2.56844	0.0102157	0.22666
ENSMUSG00000108095	Gm44067	746.088	-0.330191	0.128564	-2.5683	0.0102199	0.22666
ENSMUSG00000028234	Rps20	258.793	0.509295	0.198477	2.56602	0.0102874	0.227614
ENSMUSG00000053253	Ndfip2	68.3895	0.545417	0.212586	2.56563	0.0102988	0.227614
ENSMUSG00000109505	Gm44677	13.1848	-0.560451	0.218564	-2.56424	0.0103401	NA
ENSMUSG00000032532	Cck	93.1535	0.554466	0.216393	2.56231	0.010398	0.229406
ENSMUSG00000109193	Gm39027	1.69802	-0.438279	0.171161	-2.56062	0.0104485	NA
ENSMUSG00000022614	Lmf2	1327.73	0.273953	0.106999	2.56034	0.0104571	0.230166
ENSMUSG00000107244	Gm43699	582.05	-0.301407	0.117756	-2.55959	0.0104796	0.230166
ENSMUSG00000109402	Gm45040	5.99129	-0.493983	0.193004	-2.55944	0.0104841	NA
ENSMUSG00000042523	Dnal1	124.57	0.388563	0.151853	2.55881	0.0105031	0.230166
ENSMUSG00000000489	Pdgfb	1312.88	0.478608	0.187048	2.55875	0.010505	0.230166
ENSMUSG00000109456	Gm44584	27.5335	-0.531605	0.207873	-2.55735	0.0105472	NA
ENSMUSG00000104639	Gm42939	999.95	-0.226541	0.0886188	-2.55636	0.0105774	0.231167
ENSMUSG00000029672	Fam3c	6.38294	0.552503	0.216134	2.5563	0.0105792	NA
ENSMUSG00000026870	Cutal	454.098	0.336964	0.131855	2.55556	0.0106017	0.231167
ENSMUSG00000034957	Cebpa	6752.61	0.363744	0.14237	2.55493	0.010621	0.231167
ENSMUSG00000029695	Aass	824.58	0.53394	0.208991	2.55484	0.0106236	0.231167
ENSMUSG00000044496	2510039O18Rik	34.9575	0.469622	0.183865	2.55417	0.0106442	0.23122
ENSMUSG00000108022	Gm7298	47.3231	0.516169	0.202169	2.55316	0.0106752	0.231496
ENSMUSG00000109205	Gm44954	26.5355	-0.439768	0.172262	-2.5529	0.010683	NA
ENSMUSG00000105663	Gm43606	1105.37	-0.25206	0.0987718	-2.55195	0.0107123	0.231904
ENSMUSG00000109222	Gm10297	2.5672	-0.44158	0.173047	-2.55179	0.0107171	NA
ENSMUSG00000109181	Gm5605	110.514	-0.436479	0.171091	-2.55115	0.0107368	0.23204
ENSMUSG00000048661	Lemd3	172.698	0.434518	0.170418	2.54972	0.0107811	0.232463
ENSMUSG00000002699	Lcp2	100.955	0.398492	0.156335	2.54897	0.0108043	0.232463
ENSMUSG00000025545	Clybl	235.49	0.253426	0.0994319	2.54874	0.0108114	0.232463
ENSMUSG00000109010	Gm45027	73.7878	-0.40939	0.160688	-2.54773	0.0108425	0.232738
ENSMUSG00000052488	Cherp	1.92199	0.391162	0.153569	2.54714	0.010861	NA
ENSMUSG00000021569	Trip13	285.21	0.286861	0.112627	2.547	0.0108653	0.232832
ENSMUSG00000069020	Urm1	4112.52	0.477662	0.187652	2.54547	0.0109132	0.233464
ENSMUSG00000109458	Gm44889	4.45382	-0.531765	0.208953	-2.54491	0.0109307	NA
ENSMUSG00000026589	Sec16b	348.047	0.489194	0.192239	2.54472	0.0109365	0.233571
ENSMUSG00000031538	Plat	6.72847	0.554834	0.218044	2.5446	0.0109405	NA
ENSMUSG00000040026	Saa3	117.807	0.427597	0.168142	2.54306	0.0109886	0.233948
ENSMUSG00000109319	Olfr1482-ps1	3.26594	-0.466478	0.183451	-2.54279	0.0109971	NA
ENSMUSG00000017132	Cyth1	487.327	0.463833	0.182418	2.5427	0.0109999	0.233948
ENSMUSG00000046207	Pik3r6	341.174	0.389956	0.153381	2.5424	0.0110095	0.233948
ENSMUSG00000106032	Gm42463	140.261	-0.263563	0.103751	-2.54035	0.0110742	0.23491
ENSMUSG00000106734	Gm20559	672.997	0.552287	0.217453	2.53979	0.0110918	0.23491
ENSMUSG00000066324	Impad1	125.441	0.466311	0.183801	2.53704	0.0111794	0.236369
ENSMUSG00000027221	Chst1	19.1333	0.48821	0.192489	2.53629	0.0112033	NA
ENSMUSG00000108447	Gm44567	506.69	-0.354139	0.139648	-2.53594	0.0112147	0.236722
ENSMUSG00000007216	Zfp775	17.9263	0.547864	0.216083	2.53543	0.0112308	NA
ENSMUSG00000039646	Vasn	6.17969	0.417674	0.164782	2.5347	0.0112543	NA
ENSMUSG00000107708	Gm19131	1410.21	-0.315741	0.124599	-2.53406	0.011275	0.237292
ENSMUSG00000006281	Tep1	1537.51	0.354364	0.139848	2.53393	0.0112791	0.237292
ENSMUSG00000109482	Gm4756	13.3009	-0.549414	0.21688	-2.53326	0.0113008	NA
ENSMUSG00000007458	M6pr	16.9912	0.547564	0.21621	2.53256	0.0113234	NA
ENSMUSG00000027286	Lrrc57	287.298	0.471029	0.186037	2.53191	0.0113442	0.237905
ENSMUSG00000107461	Gm44045	638.456	-0.308441	0.121824	-2.53186	0.0113458	0.237905
ENSMUSG00000108519	4833421K07Rik	2.02422	-0.359668	0.142097	-2.53114	0.0113692	NA
ENSMUSG00000105716	Gm43522	1447.17	-0.253146	0.100037	-2.53053	0.0113889	0.238416
ENSMUSG00000070047	Fat1	79.2758	0.548141	0.216733	2.5291	0.0114355	0.238996
ENSMUSG00000022148	Fyb	2.73153	0.471585	0.186494	2.52868	0.0114491	NA
ENSMUSG00000006931	P3h4	217.6	0.446637	0.176646	2.52843	0.0114574	0.23906
ENSMUSG00000026994	Galnt3	440.1	0.401399	0.15901	2.52436	0.011591	0.241451
ENSMUSG00000020427	Igfbp3	131.464	0.409011	0.162227	2.52122	0.0116948	0.243213
ENSMUSG00000107956	Speer9-ps1	309.482	-0.324407	0.128764	-2.51939	0.0117559	0.244084
ENSMUSG00000047037	Nipa1	206.602	0.372695	0.147973	2.51867	0.0117797	0.244162
ENSMUSG00000025521	Tmem192	397.53	0.315073	0.125122	2.51812	0.0117982	0.244162
ENSMUSG00000108668	Gm32816	163.826	-0.370914	0.147421	-2.51601	0.0118691	0.245231
ENSMUSG00000048039	Isg20l2	3.83036	0.440561	0.175133	2.51558	0.0118837	NA
ENSMUSG00000041870	Ankrd13a	829.575	0.515207	0.204978	2.51348	0.0119547	0.246329
ENSMUSG00000109452	Gm44530	101.722	-0.525248	0.209004	-2.5131	0.0119674	0.246329
ENSMUSG00000022312	Eif3h	3114.93	0.386552	0.153882	2.51201	0.0120046	0.246329
ENSMUSG00000019891	Dcbld1	183.723	0.432499	0.172176	2.51196	0.0120064	0.246329
ENSMUSG00000109455	Gm44710	25.3392	-0.527049	0.209864	-2.51138	0.012026	NA
ENSMUSG00000053113	Socs3	405.49	0.298958	0.119054	2.51111	0.0120351	0.246329
ENSMUSG00000040918	Slc19a2	65.9497	0.441247	0.175763	2.51046	0.0120572	0.246329
ENSMUSG00000109167	Gm44652	1709.59	-0.435326	0.173406	-2.51044	0.0120582	0.246329
ENSMUSG00000022234	Cct5	135.296	0.426994	0.170134	2.50975	0.0120815	0.246409
ENSMUSG00000028618	Tmem59	235.843	0.458526	0.182818	2.5081	0.0121383	0.247169
ENSMUSG00000026012	Cd28	529.984	0.426572	0.170144	2.50712	0.012172	0.247458
ENSMUSG00000025169	Ogfod3	143.067	0.435088	0.173588	2.50644	0.0121953	0.247535
ENSMUSG00000109039	Gm33570	256.417	-0.413749	0.165222	-2.5042	0.0122729	0.248711
ENSMUSG00000108780	5430434F05Rik	132.5	-0.383909	0.153354	-2.50341	0.0123002	0.248868
ENSMUSG00000020604	Arsg	269.428	0.475937	0.190199	2.50231	0.0123385	0.249166
ENSMUSG00000106543	Gm43378	1071.66	-0.279396	0.111675	-2.50186	0.0123542	0.249166
ENSMUSG00000033965	Slc16a2	157.866	0.492984	0.197091	2.5013	0.0123739	0.249168
ENSMUSG00000109062	Gm44622	1.71923	-0.415513	0.16617	-2.50053	0.0124008	NA
ENSMUSG00000107955	Gm44027	2084.89	-0.324221	0.12973	-2.49919	0.0124478	0.250257
ENSMUSG00000106441	Gm42921	542.62	-0.276564	0.110754	-2.49709	0.0125217	0.250666
ENSMUSG00000027599	Armc1	1984.55	0.341889	0.136992	2.49569	0.0125713	0.250666
ENSMUSG00000109297	Gm31522	3.21342	-0.459951	0.184331	-2.49525	0.0125867	NA
ENSMUSG00000104648	Gm42570	359.85	-0.226864	0.0909295	-2.49494	0.0125977	0.250666
ENSMUSG00000043091	Tuba1c	1119.19	0.328551	0.131723	2.49426	0.012622	0.250666
ENSMUSG00000106125	4930512P04Rik	496.005	-0.266535	0.106878	-2.49383	0.0126374	0.250666
ENSMUSG00000021811	Dnajc9	779.688	0.414261	0.166116	2.4938	0.0126382	0.250666
ENSMUSG00000108421	Gm44718	446.948	-0.351102	0.140806	-2.49351	0.0126486	0.250666
ENSMUSG00000061887	Ssbp3	211.381	0.461073	0.18491	2.4935	0.0126492	0.250666
ENSMUSG00000057531	Dtnbp1	1614.99	0.306072	0.122766	2.49314	0.0126619	0.250666
ENSMUSG00000022892	App	104.784	0.516052	0.206998	2.49303	0.0126657	0.250666
ENSMUSG00000034403	Pja1	342.201	0.368271	0.147763	2.49231	0.0126915	0.250785
ENSMUSG00000089774	Slc5a3	657.649	0.544203	0.218437	2.49135	0.0127259	0.25087
ENSMUSG00000107312	Gm43229	502.964	-0.303449	0.121814	-2.49109	0.0127353	0.25087
ENSMUSG00000036768	Kif15	589.922	0.333008	0.133797	2.4889	0.0128138	0.252024
ENSMUSG00000029577	Ube3b	324.54	0.352978	0.141861	2.4882	0.012839	0.252129
ENSMUSG00000106121	Gm42679	1024.57	-0.266424	0.107165	-2.48612	0.0129145	0.253014
ENSMUSG00000037731	Themis2	176.524	0.360395	0.144978	2.48586	0.012924	0.253014
ENSMUSG00000029090	Adgra3	85.7945	0.386342	0.155458	2.48519	0.0129482	0.253098
ENSMUSG00000001827	Folr1	33.4712	0.542876	0.218636	2.48301	0.0130276	0.254258
ENSMUSG00000107747	Gm5881	160.516	-0.316794	0.127643	-2.48187	0.0130694	0.254683
ENSMUSG00000018167	Stard3	273.011	0.376864	0.151952	2.48015	0.0131327	0.255524
ENSMUSG00000109438	Gm45073	5.56308	-0.513757	0.207304	-2.47828	0.0132018	NA
ENSMUSG00000046070	Igfals	58.2806	0.507769	0.204966	2.47733	0.013237	0.256088
ENSMUSG00000002808	Epdr1	71.0377	0.491673	0.19847	2.47732	0.0132373	0.256088
ENSMUSG00000028173	Wls	626.678	0.336754	0.13594	2.47722	0.0132411	0.256088
ENSMUSG00000022884	Eif4a2	155.361	0.456601	0.184323	2.47718	0.0132424	0.256088
ENSMUSG00000105083	Gm42699	486.552	-0.236508	0.0955141	-2.47616	0.0132805	0.256434
ENSMUSG00000109468	Gm45185	5.84978	-0.540856	0.218532	-2.47495	0.0133255	NA
ENSMUSG00000108273		598.525	-0.341618	0.138089	-2.47389	0.013365	0.257672
ENSMUSG00000106403	Igkv20-101-2	1021.14	-0.275175	0.111278	-2.47287	0.0134033	0.2577
ENSMUSG00000032437	Stt3b	52.9168	0.53671	0.217172	2.47136	0.0134602	0.2577
ENSMUSG00000063171	Rps4l	615.887	0.381271	0.1543	2.47097	0.0134749	0.2577
ENSMUSG00000027952	Pmvk	78.2441	0.463135	0.187432	2.47095	0.0134755	0.2577
ENSMUSG00000098923	Tmem185b	67.4844	0.466011	0.188599	2.47091	0.013477	0.2577
ENSMUSG00000046387	Pcdhb17	62.5165	0.535547	0.216768	2.4706	0.0134885	0.2577
ENSMUSG00000014771	Pdcd2	513.936	0.378546	0.153275	2.46972	0.0135219	0.2577
ENSMUSG00000059149	Mfsd4a	116.114	0.538835	0.218193	2.46953	0.013529	0.2577
ENSMUSG00000109459	Gm39526	7.03366	-0.533582	0.216086	-2.46931	0.0135375	NA
ENSMUSG00000021094	Dhrs7	719.771	0.357391	0.144776	2.46857	0.0135653	0.258005
ENSMUSG00000023034	Nr4a1	12.0158	0.51968	0.210552	2.46818	0.01358	NA
ENSMUSG00000032440	Tgfbr2	68.832	0.436295	0.176842	2.46714	0.0136197	0.258565
ENSMUSG00000037152	Ndufc1	355.489	0.264479	0.107219	2.46672	0.0136355	0.258565
ENSMUSG00000109051	Gm44913	996.774	-0.414522	0.168132	-2.46546	0.0136839	0.259096
ENSMUSG00000029211	Gabra4	133.405	0.379493	0.154123	2.46228	0.0138057	0.260313
ENSMUSG00000109073	Gm44975	72.3773	-0.417302	0.169485	-2.46218	0.0138097	0.260313
ENSMUSG00000106858	Gm43844	226.021	-0.288923	0.117345	-2.46217	0.0138098	0.260313
ENSMUSG00000027330	Cdc25b	2.30709	0.449207	0.182566	2.46052	0.0138736	NA
ENSMUSG00000005950	P2rx5	480.507	0.328028	0.133348	2.45994	0.0138962	0.260834
ENSMUSG00000040447	Spns2	1923.85	0.537541	0.218524	2.45987	0.0138987	0.260834
ENSMUSG00000000171	Sdhd	30.5361	0.537593	0.218574	2.45955	0.0139111	0.260834
ENSMUSG00000108118	Gm34312	136.773	-0.331131	0.134643	-2.45933	0.0139196	0.260834
ENSMUSG00000037613	Tnfrsf23	1863.05	0.277582	0.11292	2.45822	0.0139628	0.26099
ENSMUSG00000029591	Ung	622.724	0.299082	0.12168	2.45794	0.0139737	0.26099
ENSMUSG00000031158	Timm17b	1106.09	0.276201	0.11239	2.45753	0.0139897	0.26099
ENSMUSG00000021039	Snw1	562.784	0.512416	0.208664	2.4557	0.014061	0.261935
ENSMUSG00000109304	Gm45112	3.10786	-0.46254	0.188426	-2.45476	0.014098	NA
ENSMUSG00000030745	Il21r	536.089	0.314024	0.127968	2.45392	0.014131	0.262854
ENSMUSG00000107883	Gm44062	270.09	-0.32253	0.131589	-2.45104	0.0142443	0.264572
ENSMUSG00000109223	Gm45116	545.692	-0.442186	0.180521	-2.4495	0.0143055	0.265061
ENSMUSG00000028233	Tgs1	130.085	0.392266	0.160153	2.44933	0.0143124	0.265061
ENSMUSG00000037104	Socs5	110.441	0.384729	0.157142	2.44828	0.0143539	0.265383
ENSMUSG00000109301	Gm45167	17.8518	-0.460839	0.188264	-2.44783	0.014372	NA
ENSMUSG00000041695	Kcnj2	56.8387	0.469702	0.191909	2.44752	0.0143844	0.265383
ENSMUSG00000036327	Qsox2	27.2951	0.502777	0.205432	2.44741	0.0143886	NA
ENSMUSG00000107318	Gm30003	355.653	-0.303739	0.124114	-2.44726	0.0143945	0.265383
ENSMUSG00000107143	Gm6598	156.959	-0.296951	0.121363	-2.44679	0.0144135	0.265383
ENSMUSG00000039116	Adgrg6	407.329	0.422279	0.172647	2.44591	0.0144485	0.265644
ENSMUSG00000106944	Gm43843	207.602	-0.291333	0.119203	-2.444	0.0145255	0.266673
ENSMUSG00000048076	Arf1	815.024	0.23007	0.0941625	2.44332	0.0145526	0.266784
ENSMUSG00000022774	Ncbp2	1340.43	0.37096	0.15194	2.44148	0.0146271	0.267541
ENSMUSG00000037860	Aim2	614.172	0.339411	0.139081	2.44038	0.0146717	0.267541
ENSMUSG00000075419	Dolk	477.126	0.271552	0.111317	2.43944	0.0147099	0.267541
ENSMUSG00000037461	Ints7	58.2986	0.409393	0.16789	2.43846	0.0147499	0.267541
ENSMUSG00000035004	Igsf6	1584.74	0.324985	0.133289	2.43819	0.014761	0.267541
ENSMUSG00000102740	Gm37599	2792.02	-0.193378	0.0793155	-2.43808	0.0147653	0.267541
ENSMUSG00000104616	Gm6069	847.638	-0.225891	0.0926681	-2.43763	0.0147839	0.267541
ENSMUSG00000090935	Synj2bp	916.077	0.456182	0.187155	2.43746	0.014791	0.267541
ENSMUSG00000104402	Gm38012	1214.36	-0.222113	0.0911283	-2.43736	0.0147948	0.267541
ENSMUSG00000103182	Gm37091	2103.7	-0.201466	0.0826718	-2.43694	0.0148123	0.267541
ENSMUSG00000032783	Troap	345.669	0.530513	0.217827	2.43547	0.0148723	0.267541
ENSMUSG00000103942	Gm34732	721.345	-0.213197	0.0875445	-2.4353	0.0148794	0.267541
ENSMUSG00000020581	Agr2	50.9996	0.421809	0.17322	2.4351	0.0148877	0.267541
ENSMUSG00000052085	Dock8	430.778	0.364261	0.14959	2.43506	0.0148892	0.267541
ENSMUSG00000019590	Cyb561	301.055	0.436684	0.17943	2.43373	0.014944	0.267624
ENSMUSG00000015189	Casd1	282.215	0.395319	0.162479	2.43305	0.0149722	0.267624
ENSMUSG00000105333	Mir684-2	239.13	-0.242229	0.0995732	-2.43267	0.0149878	0.267624
ENSMUSG00000031119	Gpc4	95.1656	0.484491	0.199198	2.43221	0.0150072	0.267624
ENSMUSG00000024403	Atp6v1g2	17.8259	0.521682	0.21449	2.4322	0.0150075	NA
ENSMUSG00000036009	Mettl25	543.215	0.397565	0.163464	2.43212	0.0150107	0.267624
ENSMUSG00000062210	Tnfaip8	34.1452	0.516363	0.212348	2.43168	0.0150289	0.267624
ENSMUSG00000104064	Gm37956	503.204	-0.2151	0.0884716	-2.43129	0.0150453	0.267624
ENSMUSG00000109131	Gm44862	297.048	-0.428863	0.176454	-2.43046	0.0150799	0.267624
ENSMUSG00000108200	Gm43931	287.31	-0.33637	0.138415	-2.43015	0.0150925	0.267624
ENSMUSG00000031616	Ednra	943.186	0.329661	0.135671	2.42986	0.0151047	0.267624
ENSMUSG00000001763	Tspan33	1523.47	0.315381	0.129951	2.42693	0.0152271	0.268131
ENSMUSG00000020681	Ace	83.498	0.427204	0.176056	2.42652	0.0152445	0.268131
ENSMUSG00000108371	Gm38832	1175.15	-0.348097	0.143491	-2.42592	0.0152696	0.268131
ENSMUSG00000027583	Zbtb46	33.1348	0.418918	0.172685	2.4259	0.0152704	0.268131
ENSMUSG00000034205	Loxl2	851.866	0.434668	0.17918	2.42587	0.0152716	0.268131
ENSMUSG00000032076	Cadm1	139.239	0.400823	0.165232	2.42582	0.0152738	0.268131
ENSMUSG00000105426	1700021F02Rik	408.648	-0.245021	0.101022	-2.42544	0.01529	0.268131
ENSMUSG00000037031	Tspan15	36.3259	0.441349	0.182022	2.4247	0.0153211	0.268131
ENSMUSG00000108148	Gm44020	250.621	-0.333664	0.137615	-2.42461	0.0153246	0.268131
ENSMUSG00000086442	Gm11722	1264.66	0.371926	0.153454	2.4237	0.0153632	0.268131
ENSMUSG00000107976	Gm44043	1558.38	-0.325128	0.134149	-2.42364	0.0153658	0.268131
ENSMUSG00000054871	Tmem158	12.8665	0.439507	0.181423	2.42255	0.015412	NA
ENSMUSG00000106836	Gm43578	2316.57	-0.288476	0.119095	-2.42224	0.0154252	0.268797
ENSMUSG00000027469	Tpx2	149.352	0.328337	0.135603	2.42132	0.0154644	0.26911
ENSMUSG00000105745	Gm42521	252.891	-0.254083	0.104959	-2.42078	0.0154874	0.269112
ENSMUSG00000004952	Rasa4	1527.12	0.32745	0.135323	2.41976	0.0155306	0.269112
ENSMUSG00000049439	Cyp20a1	200.745	0.340785	0.140851	2.41947	0.0155432	0.269112
ENSMUSG00000024145	Pigf	177.032	0.279987	0.115766	2.41856	0.015582	0.269112
ENSMUSG00000060147	Serpinb6a	508.849	0.280531	0.115991	2.41856	0.0155823	0.269112
ENSMUSG00000053286	Trmt1l	2213.36	0.317138	0.131139	2.41833	0.0155918	0.269112
ENSMUSG00000105129	Gm19566	1085.88	-0.237476	0.0982237	-2.4177	0.0156188	0.269211
ENSMUSG00000085525	Gm13166	29.6311	0.471993	0.195251	2.41736	0.0156333	NA
ENSMUSG00000024268	Celf4	12.8856	0.463746	0.191862	2.41709	0.0156452	NA
ENSMUSG00000053897	Slc39a8	1707.26	0.391858	0.162189	2.41605	0.0156898	0.269933
ENSMUSG00000037681	Esyt3	88.1565	0.46598	0.192893	2.41574	0.0157032	0.269933
ENSMUSG00000067212	H2-T23	455.393	0.294353	0.121924	2.41423	0.0157683	0.270385
ENSMUSG00000035283	Adrb1	1011.89	0.47537	0.19691	2.41415	0.0157721	0.270385
ENSMUSG00000046159	Chrm3	1461.96	0.395216	0.163745	2.41361	0.0157956	0.270422
ENSMUSG00000022032	Scara5	235.591	0.514541	0.21323	2.41308	0.0158185	0.270449
ENSMUSG00000109397	Gm45117	5.13954	-0.491709	0.203787	-2.41286	0.0158278	NA
ENSMUSG00000106294	Gm8539	277.033	-0.271856	0.112721	-2.41177	0.0158752	0.270887
ENSMUSG00000104562	Gm42767	416.457	-0.22502	0.0933109	-2.41151	0.0158868	0.270887
ENSMUSG00000109430	Gm44585	15.1834	-0.508721	0.210961	-2.41144	0.0158896	NA
ENSMUSG00000041164	Zmiz2	713.395	0.334669	0.138886	2.40966	0.0159674	0.271895
ENSMUSG00000036523	Greb1	23.0515	0.508412	0.211037	2.40912	0.0159912	NA
ENSMUSG00000104212	Gm37986	971.239	-0.21785	0.090496	-2.40728	0.0160717	0.272965
ENSMUSG00000031785	Adgrg1	452.539	0.483824	0.200986	2.40725	0.0160732	0.272965
ENSMUSG00000109163	3110009M11Rik	2.44104	-0.434353	0.180454	-2.407	0.0160843	NA
ENSMUSG00000103000	Gm37900	1869.4	-0.198064	0.0823136	-2.40621	0.0161191	0.273058
ENSMUSG00000109136	Gm45114	83.0881	-0.429726	0.178595	-2.40615	0.0161218	0.273058
ENSMUSG00000033808	Tmem87a	108.498	0.388512	0.161553	2.40485	0.016179	0.273662
ENSMUSG00000039242	B3galnt2	26.8889	0.457838	0.190447	2.40402	0.0162157	NA
ENSMUSG00000022744	Cldnd1	1680.88	0.504497	0.210041	2.4019	0.01631	0.275511
ENSMUSG00000103862	Gm10764	942.143	-0.211699	0.0881758	-2.40088	0.0163559	0.275919
ENSMUSG00000003581	Rnf215	27.4832	0.523687	0.218167	2.4004	0.0163772	NA
ENSMUSG00000045409	Trim39	953.156	0.294824	0.122838	2.4001	0.0163908	0.27614
ENSMUSG00000105328	Gm43180	684.418	-0.242028	0.100914	-2.39835	0.0164693	0.27676
ENSMUSG00000037628	Cdkn3	10.7313	0.524153	0.218585	2.39794	0.0164876	NA
ENSMUSG00000038732	Mboat1	146.287	0.511216	0.213217	2.39763	0.0165015	0.27676
ENSMUSG00000035798	Zdhhc17	896.355	0.435964	0.181841	2.3975	0.0165073	0.27676
ENSMUSG00000040046	Tph1	198.327	0.384075	0.160227	2.39707	0.0165266	0.27676
ENSMUSG00000027314	Dll4	351.26	0.4761	0.198707	2.396	0.0165753	0.27676
ENSMUSG00000109311	AI314278	102.488	-0.465209	0.194179	-2.39577	0.0165853	0.27676
ENSMUSG00000105637	Gm42480	764.96	-0.250652	0.104653	-2.39507	0.0166173	0.27676
ENSMUSG00000106826	Gm42583	175.003	-0.288399	0.120426	-2.39482	0.0166286	0.27676
ENSMUSG00000022639	Dubr	153.837	0.300762	0.125603	2.39454	0.0166411	0.27676
ENSMUSG00000031381	Piga	61.8804	0.519408	0.216949	2.39415	0.0166589	0.27676
ENSMUSG00000036687	Tmem184a	60.2531	0.410355	0.171412	2.39396	0.0166675	0.27676
ENSMUSG00000106491	Gm42446	904.614	-0.277713	0.116051	-2.39303	0.0167098	0.276835
ENSMUSG00000035042	Ccl5	105.991	0.369351	0.154353	2.3929	0.0167157	0.276835
ENSMUSG00000035498	Cdcp1	101.833	0.400604	0.167458	2.39227	0.0167444	0.276949
ENSMUSG00000027394	Ttl	105.428	0.399104	0.166894	2.39136	0.0167863	0.27728
ENSMUSG00000108860	Gm6070	88.4532	-0.390433	0.163327	-2.3905	0.0168256	0.277567
ENSMUSG00000001334	Fndc5	351.745	0.304016	0.127248	2.38916	0.016887	0.278157
ENSMUSG00000107994	D830050J10Rik	27.4094	0.495728	0.207533	2.38867	0.0169094	NA
ENSMUSG00000027293	Ehd4	800.014	0.317237	0.132824	2.38841	0.0169215	0.278157
ENSMUSG00000108204	Gm44180	136.278	-0.336582	0.14093	-2.38829	0.0169271	0.278157
ENSMUSG00000109434	Gm44937	14.261	-0.511688	0.214269	-2.38807	0.0169372	NA
ENSMUSG00000104974	Gm43686	423.619	-0.233758	0.0979169	-2.38731	0.0169724	0.278425
ENSMUSG00000102135	Gm37108	2217.68	-0.184933	0.0774897	-2.38655	0.0170074	0.278425
ENSMUSG00000104113	Gm37292	865.513	-0.216288	0.0906448	-2.3861	0.0170281	0.278425
ENSMUSG00000046191	Pcdhb20	71.4716	0.437491	0.18338	2.38571	0.0170461	0.278425
ENSMUSG00000029387	Gtf2h3	48.2019	0.459927	0.19281	2.38539	0.0170612	0.278425
ENSMUSG00000104768	Gm38412	382.955	-0.229918	0.0963981	-2.38509	0.0170751	0.278425
ENSMUSG00000029502	Golga3	71.0158	0.38416	0.161134	2.38411	0.0171206	0.278616
ENSMUSG00000036880	Acaa2	2692.02	0.225094	0.0944231	2.38389	0.0171307	0.278616
ENSMUSG00000108543	Gm44735	292.375	-0.361248	0.151622	-2.38256	0.0171926	0.278909
ENSMUSG00000026872	Zeb2	689.521	0.340891	0.143104	2.38213	0.017213	0.278909
ENSMUSG00000038648	Creb3l2	145.713	0.501669	0.2106	2.38209	0.0172147	0.278909
ENSMUSG00000042042	Csgalnact2	351.976	0.347452	0.145899	2.38145	0.0172445	0.279035
ENSMUSG00000104970	Gm43137	676.524	-0.23373	0.0981799	-2.38063	0.0172831	0.279265
ENSMUSG00000024208	Uqcc2	18.9736	0.50941	0.214009	2.38031	0.0172979	NA
ENSMUSG00000108926	Gm10988	606.375	-0.397493	0.167046	-2.37954	0.0173341	0.279265
ENSMUSG00000039062	Anpep	14.6263	0.519855	0.218489	2.37932	0.0173448	NA
ENSMUSG00000108929	Cc2d2b	846.402	-0.397606	0.167125	-2.3791	0.0173552	0.279265
ENSMUSG00000025287	Acot9	783.924	0.517017	0.217329	2.37896	0.0173614	0.279265
ENSMUSG00000108659	Gm34121	307.312	-0.370599	0.155792	-2.37881	0.0173687	0.279265
ENSMUSG00000026749	Nek6	1.72333	0.356103	0.149716	2.37852	0.0173824	NA
ENSMUSG00000104485	Gm38065	3335.16	-0.2234	0.0939645	-2.37749	0.017431	0.279474
ENSMUSG00000097705	Gm26740	1474.1	0.371848	0.156443	2.3769	0.0174591	0.279474
ENSMUSG00000000154	Slc22a18	450.554	0.432615	0.182021	2.37673	0.0174667	0.279474
ENSMUSG00000043998	Mgat2	201.353	0.437887	0.184284	2.37615	0.0174945	0.279474
ENSMUSG00000022514	Il1rap	979.969	0.479887	0.202012	2.37554	0.0175232	0.279474
ENSMUSG00000041836	Ptpre	1807.57	0.318207	0.133963	2.37533	0.0175335	0.279474
ENSMUSG00000042607	Asb4	327.061	0.440631	0.185508	2.37527	0.017536	0.279474
ENSMUSG00000050148	Ubqln2	7.63659	0.433708	0.18274	2.37336	0.0176271	NA
ENSMUSG00000029084	Cd38	277.822	0.323801	0.136458	2.3729	0.0176493	0.280927
ENSMUSG00000093803	Ppp2r3d	49.2053	0.497377	0.209656	2.37235	0.0176755	0.280991
ENSMUSG00000004508	Gab2	3.76557	0.459437	0.193704	2.37186	0.017699	NA
ENSMUSG00000032554	Trf	204.064	0.374449	0.157925	2.37105	0.0177377	0.281627
ENSMUSG00000100025	Gm8141	1725.39	-0.170704	0.0720118	-2.3705	0.0177639	0.281691
ENSMUSG00000106943	Dancr	284.293	-0.291245	0.122898	-2.36982	0.0177967	0.281807
ENSMUSG00000108163	Gm44431	161.017	-0.334097	0.141003	-2.36943	0.0178156	0.281807
ENSMUSG00000060376	Bckdha	325.623	0.303217	0.128019	2.36853	0.017859	0.282141
ENSMUSG00000109440	Bc1-ps1	8.62041	-0.51746	0.218555	-2.36764	0.0179021	NA
ENSMUSG00000105224	Gm3364	508.148	-0.239327	0.101117	-2.36684	0.0179407	0.283079
ENSMUSG00000036022	Fam122b	539.572	0.394056	0.166669	2.3643	0.0180641	0.284529
ENSMUSG00000104687	Gm42899	2118.98	-0.227948	0.0964235	-2.36403	0.0180774	0.284529
ENSMUSG00000009585	Apobec3	42.3126	0.438451	0.185654	2.36166	0.0181932	0.28598
ENSMUSG00000105621	Mirlet7f-1	415.192	-0.250294	0.106002	-2.36122	0.0182147	0.28598
ENSMUSG00000108528	Gm8319	119.021	-0.360889	0.152881	-2.36059	0.0182459	0.286116
ENSMUSG00000009566	Fpgs	230.031	0.480447	0.203659	2.35908	0.0183202	0.286309
ENSMUSG00000046598	Bdh1	95.9576	0.513071	0.217517	2.35877	0.0183358	0.286309
ENSMUSG00000078495	Zfp984	260.457	0.286878	0.121631	2.35859	0.0183443	0.286309
ENSMUSG00000108125	Gm17812	88.3041	-0.331929	0.140751	-2.35827	0.0183602	0.286309
ENSMUSG00000026860	Sh3glb2	108.236	0.308358	0.130768	2.35805	0.0183711	0.286309
ENSMUSG00000078670	Fam174b	2646.75	0.391816	0.166238	2.35696	0.0184253	0.286802
ENSMUSG00000042197	Zfp451	4843.22	0.341965	0.145194	2.35524	0.0185108	0.28778
ENSMUSG00000109277	Gm39121	56.869	-0.454806	0.193188	-2.35422	0.0185618	0.287872
ENSMUSG00000028836	Slc30a2	152.022	0.277975	0.118092	2.35388	0.0185784	0.287872
ENSMUSG00000023147	Wrb	98.1332	0.441619	0.187715	2.35261	0.0186424	0.287872
ENSMUSG00000000740	Rpl13	70886.9	0.317054	0.134774	2.35249	0.0186479	0.287872
ENSMUSG00000106621	Gm42752	1008.02	-0.281808	0.119822	-2.35189	0.0186783	0.287872
ENSMUSG00000109325	Krt8-ps	86.7579	-0.467525	0.198854	-2.35109	0.0187185	0.287872
ENSMUSG00000108753	Gm45094	128.667	-0.38091	0.162017	-2.35105	0.0187206	0.287872
ENSMUSG00000062300	Nectin2	31.3104	0.439092	0.186829	2.35023	0.0187618	0.287872
ENSMUSG00000103525	Gm37262	2094.13	-0.206642	0.087936	-2.34992	0.0187775	0.287872
ENSMUSG00000042349	Ikbke	539.274	0.341564	0.145362	2.34975	0.0187861	0.287872
ENSMUSG00000105868	Gm43766	1247.98	-0.257509	0.109614	-2.34924	0.0188118	0.287872
ENSMUSG00000104963	Gm42974	772.289	-0.233446	0.0993732	-2.34918	0.0188146	0.287872
ENSMUSG00000108079	Gm44210	3449.07	-0.329068	0.1401	-2.34881	0.0188336	0.287872
ENSMUSG00000036992	Nxt1	67.6837	0.391957	0.166886	2.34865	0.0188419	0.287872
ENSMUSG00000109408	A930037H05Rik	83.7109	-0.494148	0.210424	-2.34834	0.0188571	0.287872
ENSMUSG00000109059	Gm9354	805.541	-0.414875	0.176732	-2.34748	0.018901	0.288194
ENSMUSG00000055737	Ghr	545.559	0.51276	0.218679	2.34481	0.0190369	0.289919
ENSMUSG00000030201	Lrp6	297.172	0.512354	0.218612	2.34367	0.019095	0.290308
ENSMUSG00000107732	Gm44204	1867.41	-0.316538	0.135077	-2.34339	0.0191096	0.290308
ENSMUSG00000061455	Stx17	964.934	0.273602	0.11679	2.34269	0.0191452	0.290308
ENSMUSG00000006362	Cbfa2t3	1427.03	0.19701	0.0841124	2.34222	0.0191693	0.290308
ENSMUSG00000030399	Ckm	81.304	0.359345	0.153434	2.34202	0.0191798	0.290308
ENSMUSG00000108231	Gm4045	1338.78	-0.33825	0.144451	-2.34163	0.0191998	0.290308
ENSMUSG00000033066	Gas7	83.1378	0.361571	0.154497	2.34031	0.019268	0.290992
ENSMUSG00000015340	Cybb	1014.49	0.266722	0.114064	2.33835	0.0193692	0.291767
ENSMUSG00000011958	Bnip2	1.25601	0.358373	0.153274	2.33812	0.019381	NA
ENSMUSG00000109432	Gm44785	15.9788	-0.511074	0.218667	-2.33723	0.0194272	NA
ENSMUSG00000029307	Dmp1	3773.6	0.311303	0.133194	2.33721	0.0194281	0.291767
ENSMUSG00000106424	Gm34866	286.271	-0.276136	0.118149	-2.33717	0.0194303	0.291767
ENSMUSG00000024732	Ccdc86	275.93	0.360042	0.154072	2.33685	0.0194471	0.291767
ENSMUSG00000061718	Ppp1r1b	203.628	0.256767	0.109893	2.33651	0.0194645	0.291767
ENSMUSG00000027865	Gdap2	60.3108	0.403751	0.172827	2.33615	0.0194832	0.291767
ENSMUSG00000108467	Gm45211	129.734	-0.355621	0.152251	-2.33575	0.0195041	0.291767
ENSMUSG00000106736	Gm42573	275.746	-0.285114	0.122091	-2.33526	0.0195298	0.291767
ENSMUSG00000109139	Gm44798	96.2071	-0.429747	0.184046	-2.335	0.0195436	0.291767
ENSMUSG00000041120	Nbl1	307.84	0.20155	0.0863359	2.33449	0.0195701	0.291767
ENSMUSG00000104277	Gm38299	955.628	-0.219168	0.0938843	-2.33445	0.0195722	0.291767
ENSMUSG00000032667	Pon2	88871.6	0.423239	0.181368	2.33359	0.0196172	0.291843
ENSMUSG00000057863	Rpl36	1622.6	0.381339	0.163548	2.33166	0.0197188	0.291843
ENSMUSG00000107688	Gm44091	308.547	-0.315031	0.135131	-2.33129	0.019738	0.291843
ENSMUSG00000040410	Fbxl4	75.2701	0.385061	0.165226	2.33051	0.0197791	0.291843
ENSMUSG00000036902	Neto2	55.111	0.425862	0.18277	2.33004	0.0198038	0.291843
ENSMUSG00000108650	Gm44867	517.169	-0.3695	0.158646	-2.32908	0.0198549	0.291843
ENSMUSG00000104183	1700054O19Rik	347.962	-0.217555	0.0934094	-2.32905	0.0198567	0.291843
ENSMUSG00000039117	Taf4	113.464	0.407284	0.174919	2.32842	0.01989	0.291843
ENSMUSG00000038095	Sbno1	497.443	0.3086	0.132543	2.3283	0.0198962	0.291843
ENSMUSG00000024910	Ctsw	169.329	0.403075	0.173124	2.32824	0.0198995	0.291843
ENSMUSG00000023367	Tmem176a	5.177	0.462121	0.198486	2.32823	0.0198997	NA
ENSMUSG00000109387	Gm45182	81.9024	-0.487114	0.209276	-2.32762	0.0199325	0.291843
ENSMUSG00000107191	Gm43579	478.802	-0.298753	0.128392	-2.32688	0.0199717	0.291843
ENSMUSG00000032548	Slco2a1	53.2124	0.493084	0.21191	2.32686	0.0199729	0.291843
ENSMUSG00000100502	Gm28286	13543.2	-0.174866	0.0751567	-2.32668	0.0199821	0.291843
ENSMUSG00000042659	Arrdc4	208.018	0.300072	0.129016	2.32585	0.0200263	0.291843
ENSMUSG00000034164	Emid1	62.7515	0.418585	0.179988	2.32563	0.0200383	0.291843
ENSMUSG00000026509	Capn2	281.904	0.408591	0.175713	2.32533	0.0200545	0.291843
ENSMUSG00000038351	Sgsm2	352.858	0.431131	0.185492	2.32426	0.0201118	0.291843
ENSMUSG00000108957	Gm45235	75.2811	-0.404994	0.17428	-2.32382	0.0201354	0.291843
ENSMUSG00000108798	Gm9521	64.9129	-0.384925	0.165649	-2.32373	0.0201398	0.291843
ENSMUSG00000108910	Gm44625	252.862	-0.39502	0.17004	-2.3231	0.0201737	0.291843
ENSMUSG00000103289	Gm31256	1177.45	-0.202693	0.08726	-2.32286	0.0201868	0.291843
ENSMUSG00000104010	Gm37366	2684.76	-0.214433	0.0923164	-2.32281	0.0201895	0.291843
ENSMUSG00000029093	Sorcs2	131.903	0.457066	0.196805	2.32243	0.0202098	0.291843
ENSMUSG00000004931	Apba3	9.66251	0.507645	0.218588	2.32238	0.0202123	NA
ENSMUSG00000043162	Pyurf	2998.77	0.240905	0.103757	2.32181	0.0202431	0.291843
ENSMUSG00000104988	Gm43622	1031.76	-0.233892	0.100738	-2.32178	0.0202447	0.291843
ENSMUSG00000109115	Gm44669	2.88848	-0.42447	0.182823	-2.32176	0.0202461	NA
ENSMUSG00000106252	Mir684-1	223.252	-0.270636	0.116592	-2.32122	0.0202747	0.291843
ENSMUSG00000109395	Gm45199	15.0186	-0.490759	0.21146	-2.32082	0.0202967	NA
ENSMUSG00000009733	Tfcp2	1078.81	0.334401	0.144096	2.32068	0.0203041	0.291843
ENSMUSG00000037904	Ankrd9	744.463	0.374077	0.161203	2.32054	0.0203118	0.291843
ENSMUSG00000051391	Ywhag	241.973	0.2593	0.11178	2.31974	0.0203548	0.291843
ENSMUSG00000053461	Hhipl2	7.68855	0.476262	0.205314	2.31967	0.0203586	NA
ENSMUSG00000058523	Mup5	12.9492	0.417276	0.179886	2.31966	0.0203591	NA
ENSMUSG00000028760	Eif4g3	198.265	0.461999	0.199215	2.3191	0.0203896	0.291843
ENSMUSG00000053886	Sh2d4a	630.135	0.319042	0.137587	2.31883	0.020404	0.291843
ENSMUSG00000099112	Gm27406	2357.79	-0.166272	0.071706	-2.3188	0.0204056	0.291843
ENSMUSG00000054693	Adam10	36.712	0.498348	0.214932	2.31863	0.020415	0.291843
ENSMUSG00000109399	Gm44982	16.7899	-0.492385	0.212373	-2.31849	0.0204225	NA
ENSMUSG00000107920	Gm7783	252.271	-0.323476	0.139527	-2.31838	0.0204288	0.291843
ENSMUSG00000108633	Gm44694	362.033	0.480688	0.207356	2.31817	0.0204398	0.291843
ENSMUSG00000075289	Carns1	520.954	0.429733	0.185384	2.31807	0.0204457	0.291843
ENSMUSG00000105889	Gm42776	192.311	-0.257878	0.111261	-2.31778	0.0204615	0.291843
ENSMUSG00000025915	Sgk3	458.105	0.24488	0.105694	2.31687	0.0205107	0.291843
ENSMUSG00000107927	Gm44090	94.0778	-0.323502	0.139634	-2.31678	0.0205156	0.291843
ENSMUSG00000044456	Rin3	1780.47	0.332743	0.143648	2.31638	0.0205374	0.291843
ENSMUSG00000107909	2610017A05Rik	449.102	-0.323086	0.139486	-2.31627	0.0205436	0.291843
ENSMUSG00000105572	Gm43300	131.365	-0.249225	0.107654	-2.31506	0.0206098	0.292457
ENSMUSG00000031751	Amfr	75.8588	0.449407	0.19419	2.31426	0.0206533	0.292746
ENSMUSG00000049184	Purg	641.971	0.222391	0.0961371	2.31327	0.0207077	0.293123
ENSMUSG00000015478	Rnf5	15.7362	0.505645	0.218598	2.31313	0.0207157	NA
ENSMUSG00000024785	Rcl1	182.066	0.295696	0.127844	2.31294	0.0207261	0.293123
ENSMUSG00000106162	Gm43613	116.236	-0.266967	0.115498	-2.31145	0.0208083	0.293326
ENSMUSG00000108547	Gm45186	380.87	-0.361258	0.156311	-2.31115	0.0208246	0.293326
ENSMUSG00000017664	Slc35c2	1769.94	0.234142	0.101315	2.31103	0.020831	0.293326
ENSMUSG00000063856	Gpx1	1380.77	0.238362	0.10315	2.31084	0.0208419	0.293326
ENSMUSG00000042364	Snx18	258.073	0.400229	0.173216	2.31058	0.0208561	0.293326
ENSMUSG00000024766	Lipo3	15.8779	0.497224	0.215246	2.31003	0.0208868	NA
ENSMUSG00000021890	Eaf1	1133.65	0.436016	0.188812	2.30927	0.0209288	0.294022
ENSMUSG00000025544	Tm9sf2	7.97564	0.504378	0.218536	2.30798	0.0210001	NA
ENSMUSG00000109032	Gm7972	371.196	-0.412534	0.178762	-2.30773	0.0210141	0.294672
ENSMUSG00000003531	Dgcr6	326.283	0.291638	0.12641	2.30709	0.0210499	0.294672
ENSMUSG00000041482	Piezo2	561.279	0.409121	0.177338	2.30702	0.0210539	0.294672
ENSMUSG00000108437	Gm19366	2070.92	-0.352915	0.153	-2.30663	0.0210755	0.294672
ENSMUSG00000107559	Gm44193	134.164	-0.311551	0.135087	-2.3063	0.0210937	0.294672
ENSMUSG00000107246	Gm42560	998.448	-0.301471	0.130737	-2.30593	0.0211144	0.294672
ENSMUSG00000109352	Gm18256	52.8053	-0.471671	0.204624	-2.30506	0.021163	0.294976
ENSMUSG00000021589	Rhobtb3	293.629	0.269476	0.116924	2.30471	0.0211827	0.294976
ENSMUSG00000108078	Gm8744	167.196	-0.329	0.142797	-2.30396	0.0212248	0.295238
ENSMUSG00000100198	1700030O20Rik	692.331	-0.172117	0.0747233	-2.30339	0.0212572	0.295275
ENSMUSG00000109418	Gm44800	7.01675	-0.500195	0.21719	-2.30303	0.0212773	NA
ENSMUSG00000022009	Nufip1	1361.11	0.367587	0.15963	2.30275	0.0212931	0.295275
ENSMUSG00000109401	Cpeb1os1	37.6978	-0.493842	0.214523	-2.30204	0.0213328	0.295275
ENSMUSG00000103883	Gm37010	1907.5	0.360393	0.156557	2.30199	0.0213355	0.295275
ENSMUSG00000028917	Plekhm2	251.826	0.297197	0.129112	2.30185	0.0213438	0.295275
ENSMUSG00000109420	Gm44702	14.1195	-0.500488	0.217577	-2.30028	0.0214324	NA
ENSMUSG00000054414	Slc30a7	11758	0.280063	0.12177	2.29994	0.0214514	0.29644
ENSMUSG00000030047	Arhgap25	97.7636	0.387787	0.168686	2.29888	0.021512	0.2967
ENSMUSG00000107092	Gm7993	185.368	-0.295718	0.128641	-2.29879	0.0215169	0.2967
ENSMUSG00000022841	Ap2m1	453.314	0.252094	0.109737	2.29726	0.0216041	0.29735
ENSMUSG00000104068	Gm37199	162.043	0.369478	0.160855	2.29697	0.0216204	0.29735
ENSMUSG00000005804	Bloc1s6	248.872	0.357528	0.155684	2.29649	0.0216477	0.29735
ENSMUSG00000103593	Gm37352	620.564	-0.207592	0.0904022	-2.29632	0.0216578	0.29735
ENSMUSG00000033278	Ptprm	221.875	0.367965	0.160281	2.29575	0.0216902	0.297473
ENSMUSG00000109226	Gm45039	2.87483	-0.44411	0.193463	-2.29558	0.0217001	NA
ENSMUSG00000108080	Gm10209	721.867	-0.329338	0.143526	-2.29462	0.0217551	0.298009
ENSMUSG00000028480	Glipr2	155.219	0.368795	0.160748	2.29425	0.0217763	0.298009
ENSMUSG00000042734	Ttc9	18.8996	0.501106	0.218423	2.29419	0.0217794	NA
ENSMUSG00000109416	Gm44863	5.36079	-0.499047	0.217541	-2.29403	0.0217887	NA
ENSMUSG00000109372	Gm19410	46.9375	-0.47864	0.20874	-2.29299	0.0218485	0.298523
ENSMUSG00000107096	Gm43597	298.634	-0.295868	0.129044	-2.29278	0.0218609	0.298523
ENSMUSG00000109422	Gm45174	18.6397	-0.501232	0.218661	-2.29228	0.0218894	NA
ENSMUSG00000028330	Ncbp1	459.937	0.384472	0.167731	2.2922	0.0218941	0.298596
ENSMUSG00000108431	Gm42375	647.873	-0.351944	0.153562	-2.29187	0.0219134	0.298596
ENSMUSG00000022793	B4galt4	175.262	0.423449	0.184931	2.28977	0.0220349	0.299156
ENSMUSG00000026853	Crat	26.4324	0.451104	0.197034	2.28948	0.0220515	NA
ENSMUSG00000027198	Ext2	239.198	0.404378	0.176625	2.28948	0.0220515	0.299156
ENSMUSG00000107021	Gm42853	2098.17	-0.293287	0.128105	-2.28943	0.0220543	0.299156
ENSMUSG00000024887	Asah2	244.199	0.360828	0.157615	2.2893	0.0220619	0.299156
ENSMUSG00000027999	Pla2g12a	2217.95	0.24163	0.105577	2.28867	0.0220985	0.299156
ENSMUSG00000074797	Itpa	599.057	0.28959	0.126533	2.28864	0.0221002	0.299156
ENSMUSG00000002257	Def6	19.5313	0.467964	0.204501	2.28833	0.0221185	NA
ENSMUSG00000108331	Gm5322	90.2372	-0.346152	0.15127	-2.28831	0.0221195	0.299156
ENSMUSG00000052688	Rab7b	1489.72	0.410058	0.179281	2.28724	0.0221819	0.29968
ENSMUSG00000046727	Cystm1	119.927	0.47267	0.206755	2.28614	0.0222462	0.300229
ENSMUSG00000109273	Gm45101	3.73815	-0.451349	0.197557	-2.28465	0.0223336	NA
ENSMUSG00000033102	Cdc14b	1043.15	0.339814	0.14874	2.28461	0.0223355	0.301113
ENSMUSG00000108977	Gm39119	110.603	-0.407096	0.178243	-2.28394	0.022375	0.301326
ENSMUSG00000050088	1600012H06Rik	12.5903	0.49911	0.2186	2.28321	0.0224181	NA
ENSMUSG00000056820	Tsnax	115.328	0.325846	0.142763	2.28243	0.022464	0.301967
ENSMUSG00000046152	Fut10	190.789	0.414553	0.181642	2.28226	0.022474	0.301967
ENSMUSG00000064370	mt-Cytb	12.1122	0.492089	0.215639	2.28201	0.0224889	NA
ENSMUSG00000051379	Flrt3	259.321	0.318431	0.139545	2.28192	0.022494	0.301967
ENSMUSG00000037669	Ldah	540.005	0.272762	0.119616	2.28032	0.0225885	0.302683
ENSMUSG00000104916	Gm42830	323.484	-0.232398	0.101937	-2.27983	0.0226176	0.302683
ENSMUSG00000038803	Ost4	444.473	0.491704	0.215678	2.27981	0.0226189	0.302683
ENSMUSG00000106296	4632404M16Rik	1288.17	-0.271891	0.119363	-2.27784	0.0227361	0.30355
ENSMUSG00000026880	Stom	201.471	0.283714	0.124559	2.27776	0.0227411	0.30355
ENSMUSG00000024150	Mcfd2	115.705	0.464165	0.203825	2.27727	0.0227699	0.30355
ENSMUSG00000109415	Olfr1460-ps1	9.09102	-0.496149	0.217891	-2.27705	0.0227833	NA
ENSMUSG00000011257	Pabpc4	35.1954	0.466353	0.204844	2.27663	0.0228084	0.30355
ENSMUSG00000036052	Dnajb5	412.684	0.35584	0.156306	2.27657	0.0228119	0.30355
ENSMUSG00000108196	Gm36328	309.523	-0.335648	0.147486	-2.27581	0.0228576	0.30355
ENSMUSG00000108184	Gm44198	112.346	-0.335041	0.147231	-2.27562	0.0228688	0.30355
ENSMUSG00000032575	Manf	149.78	0.496923	0.218378	2.27551	0.0228751	0.30355
ENSMUSG00000106476	Rpl36-ps9	183.62	-0.277632	0.122062	-2.27452	0.0229346	0.304022
ENSMUSG00000108353	Gm45205	622.431	-0.346971	0.152647	-2.27303	0.0230244	0.304372
ENSMUSG00000027165	B230118H07Rik	279.379	0.343142	0.150989	2.27263	0.0230482	0.304372
ENSMUSG00000029048	Rer1	3663.92	0.4264	0.187624	2.27263	0.0230485	0.304372
ENSMUSG00000038388	Mpp6	105.869	0.330097	0.145258	2.27249	0.023057	0.304372
ENSMUSG00000029535	Triap1	6.8061	0.375582	0.165326	2.27177	0.0231002	NA
ENSMUSG00000027800	Tm4sf1	342.778	0.272168	0.119807	2.27171	0.0231037	0.304672
ENSMUSG00000030960	Eef1akmt2	18.7225	0.45427	0.199997	2.27139	0.0231236	NA
ENSMUSG00000060419	Rps16-ps2	3295.94	0.294074	0.129519	2.27052	0.0231761	0.305308
ENSMUSG00000060600	Eno3	288.731	0.294356	0.129667	2.27009	0.0232018	0.305331
ENSMUSG00000108635	Gm44633	217.511	-0.368347	0.162395	-2.26822	0.0233159	0.306124
ENSMUSG00000104392	Gm37962	711.603	-0.221927	0.0978447	-2.26816	0.0233195	0.306124
ENSMUSG00000053192	Mllt11	187.34	0.370712	0.163491	2.26748	0.0233612	0.306124
ENSMUSG00000026280	Atg4b	187.445	0.267699	0.118066	2.26738	0.0233671	0.306124
ENSMUSG00000103711	Tstd1	977.938	-0.209285	0.0923174	-2.26702	0.023389	0.306124
ENSMUSG00000102908	Gm7558	631.17	-0.19646	0.0866712	-2.26673	0.0234069	0.306124
ENSMUSG00000108782	Gm32772	65.6353	-0.38409	0.169544	-2.26543	0.0234866	0.306849
ENSMUSG00000022956	Atp5o	14.822	0.451194	0.199303	2.26386	0.0235829	NA
ENSMUSG00000073274	Gm14636	571.959	0.420492	0.185774	2.26345	0.0236077	0.308115
ENSMUSG00000031143	Ccdc22	2261.81	0.312502	0.138117	2.26259	0.023661	0.308295
ENSMUSG00000106628	Gm43558	112.785	-0.282161	0.124729	-2.2622	0.0236853	0.308295
ENSMUSG00000074794	Arrdc3	266.574	0.428071	0.189245	2.26199	0.0236977	0.308295
ENSMUSG00000109394	A230057D06Rik	179.82	-0.48985	0.216605	-2.26149	0.0237291	0.308295
ENSMUSG00000109363	Gm44668	86.5016	-0.478164	0.211489	-2.26094	0.0237627	0.308295
ENSMUSG00000030223	Ptpro	2968.06	0.37473	0.165773	2.2605	0.0237902	0.308295
ENSMUSG00000025935	Tram1	8.38546	0.45236	0.200157	2.26003	0.0238195	NA
ENSMUSG00000108802	Gm44769	142.542	-0.38543	0.17056	-2.25979	0.0238342	0.308295
ENSMUSG00000109015	Gm31024	105.833	-0.410537	0.181685	-2.25961	0.0238452	0.308295
ENSMUSG00000053460	Ggcx	89.3118	0.336839	0.149071	2.25959	0.0238468	0.308295
ENSMUSG00000036292	Gramd1c	34.2525	0.381891	0.169032	2.25928	0.0238661	0.308295
ENSMUSG00000106733	Gm36186	466.881	-0.284918	0.126131	-2.25891	0.0238889	0.308295
ENSMUSG00000040820	Hlcs	2993.63	0.391867	0.173548	2.25798	0.0239469	0.308557
ENSMUSG00000041961	Znrf3	1067.95	0.414878	0.183753	2.25781	0.0239578	0.308557
ENSMUSG00000105708	Gm36070	2124.4	-0.253025	0.112091	-2.25731	0.0239888	0.308643
ENSMUSG00000026740	Dnajc1	1133.59	0.255376	0.113212	2.25572	0.0240879	0.309554
ENSMUSG00000109327	Gm44995	18.59	-0.469403	0.208209	-2.25448	0.0241662	NA
ENSMUSG00000050549	Fam241a	1659.37	0.289481	0.128414	2.25428	0.0241786	0.309554
ENSMUSG00000109050	Gm6290	2.28451	-0.414173	0.183729	-2.25426	0.0241799	NA
ENSMUSG00000108145	Gm38811	148.644	-0.333442	0.147926	-2.25411	0.0241893	0.309554
ENSMUSG00000108819	Gm45177	146.838	-0.387604	0.171964	-2.25398	0.0241976	0.309554
ENSMUSG00000108962	Gm44959	2.83545	-0.405086	0.179737	-2.25378	0.0242102	NA
ENSMUSG00000106419	Gm5550	240.567	-0.27582	0.122399	-2.25345	0.0242311	0.309554
ENSMUSG00000102792	Gm32175	844.807	-0.194602	0.0863639	-2.25328	0.0242417	0.309554
ENSMUSG00000030616	Sytl2	108.771	0.33107	0.146939	2.25312	0.0242517	0.309554
ENSMUSG00000040018	Cox15	1576.53	0.236906	0.105148	2.25307	0.0242548	0.309554
ENSMUSG00000025949	Pikfyve	271.47	0.238008	0.105729	2.25111	0.0243784	0.310356
ENSMUSG00000020841	Cpd	366.991	0.471786	0.209598	2.25091	0.0243911	0.310356
ENSMUSG00000040746	Rnf167	49.1526	0.455003	0.202153	2.25079	0.0243989	0.310356
ENSMUSG00000020484	Xbp1	94.805	0.490913	0.218152	2.25032	0.0244285	0.310356
ENSMUSG00000048279	Sacs	1110.35	0.355801	0.158181	2.24933	0.0244914	0.310356
ENSMUSG00000022126	Acod1	28.1389	0.490036	0.217861	2.24931	0.0244928	NA
ENSMUSG00000006344	Ggt5	945.322	0.289073	0.128538	2.24893	0.0245173	0.310356
ENSMUSG00000106737	Gm42962	306.05	-0.285391	0.126902	-2.2489	0.0245188	0.310356
ENSMUSG00000029204	Rhoh	64.9359	0.486622	0.216469	2.248	0.0245765	0.310356
ENSMUSG00000031502	Col4a1	587.5	0.296075	0.131715	2.24785	0.0245859	0.310356
ENSMUSG00000037366	Pafah2	432.11	0.453195	0.201616	2.24782	0.0245878	0.310356
ENSMUSG00000053644	Aldh7a1	1682.42	0.291795	0.129888	2.24651	0.024671	0.310356
ENSMUSG00000109390	Gm45718	23.9666	-0.487459	0.217011	-2.24624	0.0246887	NA
ENSMUSG00000107240	Gm43231	98.9679	-0.301254	0.134132	-2.24596	0.0247067	0.310356
ENSMUSG00000101678	Gm29609	1970.74	-0.181883	0.0809904	-2.24574	0.0247208	0.310356
ENSMUSG00000037295	Ldlrap1	1714.69	0.312288	0.139063	2.24566	0.0247256	0.310356
ENSMUSG00000033624	Pdpr	3144.08	0.330687	0.147272	2.24542	0.0247414	0.310356
ENSMUSG00000022360	Atad2	182.274	0.471572	0.21002	2.24537	0.0247444	0.310356
ENSMUSG00000104117	Gm20743	835.491	-0.216432	0.0963942	-2.24528	0.0247501	0.310356
ENSMUSG00000057147	Dph6	405.916	0.318335	0.141787	2.24516	0.024758	0.310356
ENSMUSG00000025872	Thoc3	29.3451	0.489756	0.21818	2.24473	0.0247853	NA
ENSMUSG00000064065	Ipcef1	366.935	0.338501	0.15082	2.2444	0.0248065	0.310657
ENSMUSG00000035049	Rrp12	222.859	0.404525	0.180271	2.24398	0.024834	0.310694
ENSMUSG00000095325	Zfp870	6.24541	0.439027	0.195714	2.2432	0.0248839	NA
ENSMUSG00000032511	Scn5a	6.60995	0.472784	0.210783	2.24299	0.0248974	NA
ENSMUSG00000106282	Gm2287	185.756	-0.271535	0.121107	-2.24211	0.0249545	0.311895
ENSMUSG00000016427	Ndufa1	131.747	0.477636	0.213144	2.24091	0.0250321	0.312557
ENSMUSG00000030654	Arl6ip1	733.863	0.235274	0.10507	2.23921	0.025142	0.31362
ENSMUSG00000106747	Gm43025	546.269	-0.286058	0.127796	-2.23839	0.0251959	0.313747
ENSMUSG00000067870	Rpl31-ps8	166.944	0.430736	0.192448	2.23819	0.0252084	0.313747
ENSMUSG00000108920	Gm44678	844.536	-0.396321	0.177116	-2.23764	0.0252448	0.313747
ENSMUSG00000007617	Homer1	8.13018	0.476865	0.213118	2.23757	0.0252493	NA
ENSMUSG00000051343	Rab11fip5	1037.9	0.290781	0.129966	2.23736	0.0252631	0.313747
ENSMUSG00000108912	E230020D15Rik	3.92964	-0.395928	0.176967	-2.2373	0.0252665	NA
ENSMUSG00000032348	Gsta4	381.627	0.24913	0.11136	2.23716	0.0252758	0.313747
ENSMUSG00000027792	Bche	323.994	0.376222	0.168241	2.23621	0.0253378	0.314208
ENSMUSG00000107689	Gm44386	1.48428	-0.315097	0.140942	-2.23566	0.0253742	NA
ENSMUSG00000039662	Icmt	4399.21	0.368089	0.164666	2.23537	0.0253929	0.314585
ENSMUSG00000047810	Ccdc88b	2.40021	0.382826	0.17126	2.23534	0.0253948	NA
ENSMUSG00000051319	1500011K16Rik	64.3019	0.48122	0.215364	2.23445	0.0254532	0.31465
ENSMUSG00000060441	Trim5	315.607	0.359015	0.160675	2.23443	0.0254551	0.31465
ENSMUSG00000031634	Ufsp2	419.998	0.422456	0.189113	2.23388	0.0254908	0.31465
ENSMUSG00000100174	Gm28719	707.025	-0.171848	0.0769316	-2.23378	0.0254974	0.31465
ENSMUSG00000056429	Tgoln1	2.24232	0.388561	0.173975	2.23342	0.0255211	NA
ENSMUSG00000034290	Nek9	1255.34	0.39381	0.176353	2.23309	0.0255433	0.314769
ENSMUSG00000105324	Gm42705	539.762	-0.24191	0.10834	-2.23288	0.0255567	0.314769
ENSMUSG00000105741	C79130	526.56	-0.254017	0.113798	-2.23218	0.0256031	0.315034
ENSMUSG00000028687	Mutyh	230.636	0.336342	0.150753	2.23108	0.0256758	0.315623
ENSMUSG00000109237	9130214F15Rik	16.4645	-0.445044	0.199554	-2.23019	0.0257349	NA
ENSMUSG00000109383	Gm36584	20.3786	-0.483951	0.21708	-2.22936	0.0257899	NA
ENSMUSG00000108124	Gm44146	393.662	-0.331827	0.148928	-2.22809	0.0258742	0.317754
ENSMUSG00000108170	Gm43966	1.59255	-0.334318	0.150126	-2.22692	0.0259525	NA
ENSMUSG00000038023	Atp6v0a2	54.9862	0.39247	0.176323	2.22586	0.0260233	0.319277
ENSMUSG00000106940	Gm42930	1.29278	-0.290923	0.130812	-2.22398	0.0261496	NA
ENSMUSG00000020538	Srebf1	5.27494	0.43215	0.194341	2.22366	0.026171	NA
ENSMUSG00000105501	5330426L24Rik	341.685	-0.247416	0.111269	-2.22358	0.0261767	0.320787
ENSMUSG00000108455	Gm44745	245.517	-0.354919	0.15965	-2.22311	0.0262087	0.320787
ENSMUSG00000035929	H2-Q4	3.76362	0.388321	0.17468	2.22305	0.0262128	NA
ENSMUSG00000042535	Gtpbp1	900.062	0.287653	0.129404	2.2229	0.0262223	0.320787
ENSMUSG00000108751	Gm45217	1.66764	-0.380204	0.171105	-2.22205	0.02628	NA
ENSMUSG00000109248	Gm44993	132.189	-0.449803	0.202495	-2.2213	0.0263306	0.321351
ENSMUSG00000109109	Gm44953	43.0304	-0.423769	0.190827	-2.2207	0.0263712	0.321351
ENSMUSG00000034118	Tpst1	2194.09	0.419481	0.188917	2.22045	0.0263882	0.321351
ENSMUSG00000026773	Pfkfb3	330.95	0.426426	0.192052	2.22037	0.0263938	0.321351
ENSMUSG00000031546	Gins4	5027.18	0.441408	0.198801	2.22035	0.0263951	0.321351
ENSMUSG00000108015	Gm32591	219.318	-0.326299	0.147028	-2.2193	0.0264666	0.321643
ENSMUSG00000026176	Ctdsp1	777.507	0.389653	0.175625	2.21866	0.0265097	0.321643
ENSMUSG00000102440	Pcdhga9	11320.7	-0.189601	0.0854704	-2.21833	0.0265325	0.321643
ENSMUSG00000030556	Lrrc28	12.7008	0.484849	0.218568	2.2183	0.0265343	NA
ENSMUSG00000104867	Gm43728	554.384	-0.2314	0.104321	-2.21816	0.0265437	0.321643
ENSMUSG00000034266	Batf	536.035	0.264585	0.119298	2.21785	0.0265651	0.321643
ENSMUSG00000037434	Slc30a1	61.9175	0.400586	0.180652	2.21744	0.026593	0.321643
ENSMUSG00000109094	Gm44587	65.3766	-0.42173	0.190192	-2.21739	0.0265965	0.321643
ENSMUSG00000107045	Gm43636	56.4265	-0.294164	0.13273	-2.21626	0.0266734	0.322266
ENSMUSG00000107121	1110006O24Rik	87.5548	-0.296703	0.133954	-2.21495	0.0267632	0.322702
ENSMUSG00000101726	Gm7858	2430.54	-0.182646	0.0824709	-2.21468	0.0267822	0.322702
ENSMUSG00000107441	Gm31747	613.605	-0.307478	0.138843	-2.21458	0.0267887	0.322702
ENSMUSG00000054509	Parp4	282.7	0.39396	0.177987	2.21342	0.0268687	0.322702
ENSMUSG00000073418	C4b	45.8534	0.404468	0.182744	2.2133	0.0268766	0.322702
ENSMUSG00000052331	Ankrd44	567.013	0.282646	0.127758	2.21235	0.0269427	0.322702
ENSMUSG00000022634	Yaf2	211.429	0.317348	0.143453	2.21222	0.0269517	0.322702
ENSMUSG00000032527	Pccb	312.689	0.43418	0.196279	2.21205	0.0269632	0.322702
ENSMUSG00000032802	Srxn1	996.422	0.27469	0.124201	2.21166	0.02699	0.322702
ENSMUSG00000106988	Tsg101-ps	213.432	-0.292325	0.13218	-2.21157	0.0269966	0.322702
ENSMUSG00000031434	Morc4	195.524	0.348206	0.157485	2.21104	0.0270328	0.322702
ENSMUSG00000021018	Polr2h	42.7385	0.438389	0.198289	2.21085	0.0270461	0.322702
ENSMUSG00000108700	Gm7482	505.267	-0.373217	0.168842	-2.21044	0.0270743	0.322702
ENSMUSG00000018339	Gpx3	130.33	0.290762	0.131553	2.21023	0.0270895	0.322702
ENSMUSG00000049728	Zfp668	63.6994	0.424957	0.192305	2.20981	0.0271184	0.322702
ENSMUSG00000031529	Tnks	159.519	0.364789	0.165116	2.20929	0.0271542	0.322702
ENSMUSG00000107243	Gm43631	366.598	-0.301323	0.136399	-2.20912	0.0271662	0.322702
ENSMUSG00000107120	Gm43059	417.947	-0.296692	0.134304	-2.2091	0.0271674	0.322702
ENSMUSG00000108972	Gm7675	28.242	-0.40545	0.183557	-2.20885	0.0271848	NA
ENSMUSG00000025512	Chid1	12.7202	0.469428	0.212527	2.20879	0.0271894	NA
ENSMUSG00000025353	Ormdl2	17.6525	0.477842	0.216337	2.20878	0.0271897	NA
ENSMUSG00000109374	Gm44773	9.90597	-0.478664	0.216736	-2.20851	0.0272088	NA
ENSMUSG00000002205	Vrk3	5337.67	0.246744	0.111749	2.20801	0.0272436	0.323062
ENSMUSG00000032018	Sc5d	120.902	0.407542	0.184581	2.20794	0.0272487	0.323062
ENSMUSG00000038497	Tmco3	23.452	0.464301	0.210348	2.20729	0.0272935	NA
ENSMUSG00000107306	Gm42577	445.48	-0.303348	0.137467	-2.20669	0.0273357	0.323109
ENSMUSG00000108571	Gm6855	86.2758	-0.363243	0.164652	-2.20613	0.027375	0.323109
ENSMUSG00000040520	Manea	460.302	0.370835	0.168098	2.20606	0.0273799	0.323109
ENSMUSG00000025969	Nrp2	1816.58	0.38032	0.172427	2.20569	0.0274057	0.323109
ENSMUSG00000102752	Gm7694	533.027	0.362931	0.164554	2.20555	0.0274158	0.323109
ENSMUSG00000108514	2310001K20Rik	647.683	-0.35919	0.162866	-2.20544	0.0274231	0.323109
ENSMUSG00000024691	Fam111a	288.318	0.340918	0.154633	2.20469	0.027476	0.323109
ENSMUSG00000103146	Gm37745	585.242	-0.200749	0.0910607	-2.20457	0.0274845	0.323109
ENSMUSG00000064267	Hvcn1	405.907	0.233689	0.106015	2.20431	0.0275025	0.323109
ENSMUSG00000027276	Jag1	50.9876	0.438002	0.198708	2.20424	0.0275073	0.323109
ENSMUSG00000027834	Serpini1	28.9984	0.460416	0.208935	2.20363	0.0275502	NA
ENSMUSG00000109143	Gm10046	20.4089	-0.430014	0.195191	-2.20304	0.0275917	NA
ENSMUSG00000024897	Apba1	133.281	0.365337	0.165953	2.20144	0.0277048	0.325127
ENSMUSG00000102803	Gm37477	402.978	-0.194819	0.0885164	-2.20093	0.0277408	0.325142
ENSMUSG00000109245	Gm44860	11.7733	-0.448633	0.203868	-2.2006	0.0277643	NA
ENSMUSG00000037720	Tmem33	4228.51	0.280716	0.127576	2.20038	0.0277799	0.325142
ENSMUSG00000104876	Trdc	172.955	-0.231716	0.10534	-2.1997	0.0278282	0.325142
ENSMUSG00000107364	Gm43051	323.898	-0.305589	0.138925	-2.19966	0.0278311	0.325142
ENSMUSG00000026478	Lamc1	240.817	0.397985	0.180972	2.19916	0.0278667	0.325142
ENSMUSG00000108089	Gm3148	151.843	-0.330151	0.150148	-2.19885	0.0278889	0.325142
ENSMUSG00000032570	Atp2c1	95.6455	0.434674	0.197738	2.19823	0.0279326	0.325142
ENSMUSG00000038208	Pgap3	632.184	0.346071	0.157473	2.19765	0.0279742	0.325142
ENSMUSG00000109275	Gm19182	6.39912	-0.452801	0.206039	-2.19765	0.0279743	NA
ENSMUSG00000109171	Gm5735	101.043	-0.435418	0.198134	-2.19759	0.0279782	0.325142
ENSMUSG00000108511	Gm44987	2745.44	-0.359059	0.163389	-2.19757	0.02798	0.325142
ENSMUSG00000074604	Mgst2	529.786	0.273365	0.124401	2.19746	0.0279879	0.325142
ENSMUSG00000046985	Tapt1	26.3873	0.477759	0.217426	2.19734	0.027996	NA
ENSMUSG00000035595	1600002K03Rik	47.9945	0.363329	0.165477	2.19565	0.0281168	0.325453
ENSMUSG00000106779	Gm8579	500.985	-0.287577	0.130986	-2.19549	0.0281288	0.325453
ENSMUSG00000031399	Fam3a	76.9793	0.361201	0.164546	2.19513	0.0281541	0.325453
ENSMUSG00000066682	Pilrb2	1964.74	0.268947	0.122523	2.19506	0.0281589	0.325453
ENSMUSG00000104520	Gm37336	1359.27	-0.224357	0.102216	-2.19493	0.0281687	0.325453
ENSMUSG00000029319	Coq2	111.026	0.322832	0.147093	2.19475	0.0281816	0.325453
ENSMUSG00000000159	Igsf5	332.671	0.349581	0.159311	2.19434	0.0282112	0.325453
ENSMUSG00000106696	Gm42729	738.797	-0.283673	0.129282	-2.19421	0.02822	0.325453
ENSMUSG00000090101	Snhg9	23.8797	0.364182	0.165984	2.19408	0.0282298	NA
ENSMUSG00000016946	Kctd5	16.7687	0.479213	0.218548	2.19272	0.0283277	NA
ENSMUSG00000108108	Gm44270	54.429	-0.330991	0.150952	-2.19268	0.0283302	0.326428
ENSMUSG00000109286	Gm44541	4.19465	-0.456923	0.208537	-2.19109	0.0284451	NA
ENSMUSG00000104168	Gm38250	440.233	-0.217357	0.0992062	-2.19096	0.028455	0.327568
ENSMUSG00000108800	1700011C11Rik	2.38199	-0.385168	0.175834	-2.19052	0.0284865	NA
ENSMUSG00000105128	Gm42870	1057.58	-0.237459	0.108408	-2.19043	0.0284933	0.327712
ENSMUSG00000031990	Jam3	2151.47	0.210585	0.0961547	2.19007	0.0285193	0.327714
ENSMUSG00000015519	2310057J18Rik	9.84346	0.445409	0.203439	2.1894	0.0285679	NA
ENSMUSG00000108647	Gm17984	571.697	-0.368947	0.168521	-2.18932	0.0285736	0.32804
ENSMUSG00000019726	Lyst	317.97	0.282324	0.128977	2.18894	0.0286011	0.32806
ENSMUSG00000105250	Gm29736	143.518	-0.240019	0.109681	-2.18833	0.0286455	0.328272
ENSMUSG00000039934	Gsap	17.6148	0.477273	0.218227	2.18705	0.0287388	NA
ENSMUSG00000109291	Gm2814	21.6052	-0.458786	0.209915	-2.18558	0.0288461	NA
ENSMUSG00000108304	Gm4607	118.836	-0.344156	0.157496	-2.18517	0.0288762	0.330616
ENSMUSG00000100466	Gm29572	933.944	-0.17472	0.0800211	-2.18342	0.0290049	0.331791
ENSMUSG00000105199	Gm43581	1202.64	-0.238831	0.109436	-2.18238	0.0290813	0.331951
ENSMUSG00000108297	Gm44167	158.534	-0.344142	0.157699	-2.18227	0.0290894	0.331951
ENSMUSG00000034758	Tle6	145.015	0.326479	0.149612	2.18217	0.0290974	0.331951
ENSMUSG00000109337	Gm45047	6.45016	-0.470578	0.215716	-2.18147	0.0291485	NA
ENSMUSG00000027667	Zfp639	94.6578	0.317128	0.145408	2.18094	0.0291875	0.332622
ENSMUSG00000059326	Csf2ra	183.773	0.256775	0.117751	2.18066	0.0292086	0.332622
ENSMUSG00000075470	Deaf1	743.091	0.291365	0.133636	2.18029	0.029236	0.332635
ENSMUSG00000107111	Gm40304	1748.65	-0.296319	0.136016	-2.17855	0.0293648	0.333202
ENSMUSG00000030697	Ppp4c	187.097	0.402964	0.184974	2.17849	0.0293697	0.333202
ENSMUSG00000104684	5430427N15Rik	330.651	-0.227752	0.104552	-2.17836	0.0293789	0.333202
ENSMUSG00000106607	Gm43178	152.116	-0.281214	0.129123	-2.17788	0.0294151	0.333202
ENSMUSG00000105458	Mir3074-2	1140	-0.245891	0.112916	-2.17764	0.0294328	0.333202
ENSMUSG00000031556	Tm2d2	343.907	0.308296	0.141583	2.1775	0.0294435	0.333202
ENSMUSG00000038235	F11r	6.7561	0.469002	0.215418	2.17718	0.0294673	NA
ENSMUSG00000109074	Gm45162	189.958	-0.418145	0.192087	-2.17685	0.0294919	0.333329
ENSMUSG00000042079	Hnrnpf	815.693	0.388711	0.178632	2.17604	0.0295524	0.333329
ENSMUSG00000103122	Gm37391	1153.77	-0.200353	0.0921098	-2.17516	0.0296183	0.333329
ENSMUSG00000107198	Gm19619	173.053	-0.298996	0.137475	-2.17491	0.0296365	0.333329
ENSMUSG00000035697	Arhgap45	548.983	0.306936	0.141148	2.17456	0.0296629	0.333329
ENSMUSG00000037541	Shank2	98.2595	0.368668	0.169549	2.1744	0.0296749	0.333329
ENSMUSG00000109093	Gm19950	208.649	-0.420168	0.19325	-2.17422	0.0296887	0.333329
ENSMUSG00000108858	Gm4587	335.462	-0.390262	0.179539	-2.17369	0.0297284	0.333329
ENSMUSG00000032840	2410131K14Rik	477.69	0.240971	0.110876	2.17333	0.0297555	0.333329
ENSMUSG00000021843	Ktn1	345.823	0.307627	0.141548	2.17331	0.0297572	0.333329
ENSMUSG00000106339	Gm43489	102.119	-0.273299	0.125767	-2.17305	0.0297767	0.333329
ENSMUSG00000039202	Abhd2	111.455	0.474967	0.218573	2.17304	0.0297776	0.333329
ENSMUSG00000044792	Isca1	1534.13	0.257618	0.11857	2.1727	0.0298028	0.333329
ENSMUSG00000107037	Gm29793	518.605	-0.293864	0.135313	-2.17173	0.0298757	0.333329
ENSMUSG00000026097	Ormdl1	55.1679	0.412391	0.189907	2.17155	0.0298898	0.333329
ENSMUSG00000106246	Gm18867	5122.28	-0.270274	0.124464	-2.17151	0.0298929	0.333329
ENSMUSG00000026404	Ddx59	195.66	0.40141	0.184863	2.1714	0.0299013	0.333329
ENSMUSG00000107385	C330024D21Rik	1270.53	-0.306042	0.140967	-2.17101	0.0299301	0.333356
ENSMUSG00000109362	Gm44562	7.36702	-0.474263	0.218453	-2.17101	0.0299302	NA
ENSMUSG00000022940	Pigp	292.64	0.335829	0.154756	2.17006	0.0300025	0.333473
ENSMUSG00000108766	Gm44760	63.1224	-0.383408	0.176684	-2.17002	0.0300057	0.333473
ENSMUSG00000103227	Gm37733	790.896	-0.202075	0.0931292	-2.16983	0.0300194	0.333473
ENSMUSG00000020674	Pxdn	712.222	0.288773	0.13313	2.16911	0.0300746	0.33359
ENSMUSG00000106110	Gm43571	443.477	-0.266257	0.122755	-2.169	0.0300825	0.33359
ENSMUSG00000104253	Gm37174	890.883	-0.218711	0.100872	-2.1682	0.0301437	0.333976
ENSMUSG00000098037	Gm7765	1554.75	-0.160668	0.0741183	-2.16773	0.0301794	0.334081
ENSMUSG00000108043	Zim3	2.2533	-0.327261	0.150983	-2.16753	0.0301942	NA
ENSMUSG00000107720	Gm43946	71.6531	-0.31634	0.145974	-2.1671	0.0302271	0.334317
ENSMUSG00000028145	Them4	347.308	0.437896	0.202113	2.16659	0.0302659	0.334386
ENSMUSG00000000958	Slc7a7	1.35409	0.364014	0.168015	2.16656	0.0302682	NA
ENSMUSG00000026596	Abl2	286.026	0.443983	0.204987	2.16591	0.0303177	0.334386
ENSMUSG00000028873	Cdca8	1.42503	0.334296	0.154346	2.16589	0.0303195	NA
ENSMUSG00000107709	9430018G01Rik	181.072	-0.315829	0.145865	-2.16522	0.0303709	0.334386
ENSMUSG00000109358	Gm44716	435.509	-0.473325	0.218612	-2.16514	0.0303769	0.334386
ENSMUSG00000108060	4921529L05Rik	76.6602	-0.328376	0.151687	-2.16482	0.0304011	0.334386
ENSMUSG00000109341	Gm30873	8.33011	-0.471181	0.217681	-2.16455	0.0304225	NA
ENSMUSG00000105976	Gm42782	151.921	-0.262077	0.12109	-2.16431	0.0304407	0.334386
ENSMUSG00000052105	Mtcl1	421.109	0.388683	0.179598	2.16418	0.0304505	0.334386
ENSMUSG00000036026	Tmem63b	13.4338	0.462854	0.213885	2.16403	0.0304619	NA
ENSMUSG00000014074	Rnf168	1466.35	0.29285	0.135334	2.16391	0.0304716	0.334386
ENSMUSG00000108506	Gm44705	86.1502	-0.358013	0.165455	-2.1638	0.0304794	0.334386
ENSMUSG00000105827	Hist2h2bb	180.337	-0.256277	0.118451	-2.16358	0.0304969	0.334386
ENSMUSG00000104039	Gm37772	453.262	-0.21486	0.0993619	-2.1624	0.0305872	0.335086
ENSMUSG00000089661	Mia	3.7715	0.404078	0.186894	2.16207	0.0306126	NA
ENSMUSG00000043252	Tmem64	74.4305	0.468404	0.216668	2.16185	0.0306296	0.335261
ENSMUSG00000108420	Gm45141	643.816	-0.350815	0.162369	-2.1606	0.0307259	0.33602
ENSMUSG00000026342	Slc35f5	51.6487	0.454413	0.210354	2.16023	0.0307546	0.33602
ENSMUSG00000108890	Gm44847	4.75372	-0.394297	0.182527	-2.16022	0.0307559	NA
ENSMUSG00000069805	Fbp1	99.1347	0.405883	0.187915	2.15993	0.0307785	0.33602
ENSMUSG00000063511	Snrnp70	47.358	0.357645	0.165631	2.15928	0.0308282	0.336274
ENSMUSG00000054428	Atpif1	1.29185	0.313318	0.145123	2.15898	0.0308519	NA
ENSMUSG00000109338	Gm45030	12.2988	-0.471022	0.218214	-2.15854	0.0308862	NA
ENSMUSG00000028525	Pde4b	1011.38	0.415481	0.192496	2.15839	0.0308976	0.336562
ENSMUSG00000015335	Zdhhc12	34.1764	0.438403	0.203144	2.15808	0.0309213	0.336562
ENSMUSG00000061313	Ddhd2	231.27	0.424712	0.196816	2.15792	0.0309342	0.336562
ENSMUSG00000109224	AC167978.1	4.8027	-0.442692	0.205174	-2.15764	0.0309555	NA
ENSMUSG00000033557	Fam20b	31.9955	0.463121	0.214688	2.15718	0.0309919	0.336668
ENSMUSG00000074361	C5ar2	153.192	0.385046	0.178501	2.15711	0.030997	0.336668
ENSMUSG00000109321	A330076H08Rik	7.88905	-0.466594	0.216393	-2.15623	0.0310655	NA
ENSMUSG00000104901	Gm42692	230.687	-0.232056	0.107637	-2.15591	0.0310904	0.337322
ENSMUSG00000106612	Gm43750	397.267	-0.281589	0.130628	-2.15566	0.0311104	0.337322
ENSMUSG00000109233	Gm44866	27.121	-0.444843	0.206378	-2.15548	0.0311247	NA
ENSMUSG00000025413	Ttc4	195.242	0.256635	0.119074	2.15525	0.031142	0.337376
ENSMUSG00000109303	Gm44549	7.74307	-0.461306	0.21405	-2.15514	0.0311512	NA
ENSMUSG00000050821	Fam131a	20.3643	0.443419	0.205845	2.15414	0.031229	NA
ENSMUSG00000029478	Ncor2	412.457	0.410701	0.190658	2.15412	0.0312307	0.338049
ENSMUSG00000040774	Cept1	2371.55	0.254665	0.118258	2.15347	0.0312821	0.338074
ENSMUSG00000108177	Gm7924	110.343	-0.334696	0.155426	-2.15341	0.0312864	0.338074
ENSMUSG00000107179	Gm43069	330.086	-0.298569	0.138749	-2.15186	0.0314087	0.339107
ENSMUSG00000109002	Gm38405	780.524	-0.409026	0.190115	-2.15147	0.0314389	0.339145
ENSMUSG00000000381	Wap	20.0231	0.450727	0.209558	2.15085	0.0314881	NA
ENSMUSG00000045658	Pid1	3753.08	0.294499	0.137011	2.14945	0.0315985	0.340576
ENSMUSG00000066584	Scgb2b27	7.24958	0.449267	0.209154	2.14802	0.031712	NA
ENSMUSG00000029198	Grpel1	9904.07	0.301682	0.140455	2.14789	0.0317224	0.341416
ENSMUSG00000108154	Gm44033	508.806	-0.333886	0.155455	-2.14779	0.0317302	0.341416
ENSMUSG00000107759	Gm44258	300.831	-0.317073	0.147658	-2.14735	0.0317657	0.341508
ENSMUSG00000108573	Gm44986	41.4783	-0.363311	0.169246	-2.14665	0.0318214	0.341627
ENSMUSG00000108268	Gm44187	50.0624	-0.341367	0.159048	-2.14632	0.0318475	0.341627
ENSMUSG00000031527	Eri1	680.351	0.302222	0.140818	2.14619	0.0318575	0.341627
ENSMUSG00000056492	Adgrf5	106.712	0.43226	0.201464	2.1456	0.0319049	0.341846
ENSMUSG00000109208		3.96708	-0.440174	0.205209	-2.145	0.0319528	NA
ENSMUSG00000105681	Gm43428	1.03057	-0.252509	0.11772	-2.145	0.0319531	NA
ENSMUSG00000026158	Ogfrl1	528.053	0.28747	0.134091	2.14384	0.0320459	0.34302
ENSMUSG00000105397	Gm43471	157.812	-0.244097	0.113875	-2.14356	0.0320685	0.34302
ENSMUSG00000109293	Dcst2	7.54872	-0.459795	0.214637	-2.1422	0.0321771	NA
ENSMUSG00000108772	Gm6063	95.9715	-0.383769	0.179258	-2.14088	0.0322841	0.34478
ENSMUSG00000105755	Gm43514	434.489	-0.254286	0.118779	-2.14083	0.0322875	0.34478
ENSMUSG00000041361	Myzap	21.4386	0.467374	0.218432	2.13967	0.0323812	NA
ENSMUSG00000005442	Cic	213.21	0.392766	0.183591	2.13935	0.0324072	0.345496
ENSMUSG00000107768	Gm44275	78.5598	-0.31766	0.148486	-2.13933	0.032409	0.345496
ENSMUSG00000019774	Mtrf1l	38.5804	0.454887	0.212733	2.1383	0.0324927	0.345743
ENSMUSG00000037375	Hhat	32.9139	0.467502	0.218655	2.13808	0.0325102	0.345743
ENSMUSG00000015143	Actn1	97.9449	0.378486	0.177055	2.13768	0.0325428	0.345743
ENSMUSG00000029163	Emilin1	274.193	0.258279	0.120837	2.13742	0.0325641	0.345743
ENSMUSG00000107199	Gm42550	303.903	-0.29907	0.139934	-2.13722	0.0325802	0.345743
ENSMUSG00000029287	Tgfbr3	181.404	0.346282	0.162039	2.13703	0.0325957	0.345743
ENSMUSG00000103192	Gm37645	1154.56	-0.201621	0.0944272	-2.1352	0.0327449	0.347036
ENSMUSG00000038525	Armc10	697.25	0.396156	0.18561	2.13434	0.0328147	0.347485
ENSMUSG00000024818	Slc25a45	152.037	0.32933	0.154376	2.13329	0.0329009	0.348108
ENSMUSG00000107178	Gm42531	320.321	-0.298522	0.139976	-2.13266	0.0329524	0.348283
ENSMUSG00000106078	Gm43697	1360.42	-0.265034	0.124303	-2.13216	0.0329935	0.348283
ENSMUSG00000102312	Pcdha3	405.438	-0.187642	0.0880086	-2.13209	0.0329998	0.348283
ENSMUSG00000031954	Cfdp1	18.9841	0.455653	0.213777	2.13144	0.0330532	NA
ENSMUSG00000103622	Gm38391	58.7379	0.396846	0.186247	2.13075	0.0331097	0.34848
ENSMUSG00000028718	Stil	68.2956	0.337864	0.158578	2.13058	0.0331234	0.34848
ENSMUSG00000108873	Gm44609	259.49	-0.392056	0.184039	-2.13029	0.0331474	0.34848
ENSMUSG00000031373	Car5b	540.057	0.370043	0.17371	2.13023	0.0331526	0.34848
ENSMUSG00000105287	Gm43577	530.573	-0.241162	0.113211	-2.13019	0.0331559	0.34848
ENSMUSG00000079037	Prnp	84.5983	0.326241	0.15319	2.12965	0.0332001	0.34848
ENSMUSG00000107440	Gm40377	733.195	-0.307441	0.144383	-2.12934	0.0332265	0.34848
ENSMUSG00000106332	Gm43506	131.83	-0.273224	0.128323	-2.12919	0.0332382	0.34848
ENSMUSG00000109317	Gm45041	22.8873	-0.465241	0.218534	-2.12892	0.0332606	NA
ENSMUSG00000104141	Gm6140	326.956	-0.216784	0.101832	-2.12883	0.0332686	0.34851
ENSMUSG00000109307	Gm44700	61.4163	-0.464011	0.218054	-2.12796	0.0333401	0.34897
ENSMUSG00000054675	Tmem119	780.657	0.391852	0.184179	2.12756	0.0333735	0.349032
ENSMUSG00000036330	Slc18a1	1032.45	0.280205	0.131732	2.12708	0.0334132	0.34916
ENSMUSG00000109262	Gm44744	17.8918	-0.451149	0.212124	-2.12682	0.0334351	NA
ENSMUSG00000074754	Smim26	134.073	0.429921	0.202203	2.12618	0.033488	0.349497
ENSMUSG00000024201	Kdm4b	698.392	0.214956	0.101153	2.12505	0.0335821	0.349497
ENSMUSG00000102267	9530003O04Rik	34186.1	-0.187173	0.0880849	-2.12491	0.0335941	0.349497
ENSMUSG00000108553	Gm38569	5.66895	-0.361274	0.170046	-2.12456	0.033623	NA
ENSMUSG00000104545	E030032P16Rik	177.078	-0.224711	0.105771	-2.12449	0.0336289	0.349497
ENSMUSG00000074743	Thbd	1934.1	0.329389	0.155076	2.12405	0.0336663	0.349497
ENSMUSG00000016940	Kctd2	318.857	0.327018	0.153961	2.12403	0.0336673	0.349497
ENSMUSG00000106181	Gm9523	306.784	-0.267601	0.125998	-2.12384	0.0336833	0.349497
ENSMUSG00000006678	Pola1	512.36	0.346487	0.163157	2.12364	0.0337004	0.349497
ENSMUSG00000019851	Perp	2.01318	0.317727	0.149624	2.12351	0.0337115	NA
ENSMUSG00000105362	Gm43474	1092.44	-0.243008	0.114453	-2.12322	0.0337351	0.349497
ENSMUSG00000105213	Gm43037	251.335	-0.239188	0.112665	-2.123	0.0337537	0.349497
ENSMUSG00000108592	Gm38973	158.961	-0.364958	0.171908	-2.12298	0.0337555	0.349497
ENSMUSG00000108202	Gm4874	79.8871	-0.336386	0.158473	-2.12267	0.0337811	0.349497
ENSMUSG00000106847	Peg13	131.491	0.307987	0.145112	2.12241	0.0338036	0.349497
ENSMUSG00000070520	Nsmce3	5.9734	0.438986	0.206868	2.12206	0.0338323	NA
ENSMUSG00000068744	Psrc1	198.648	0.279127	0.13154	2.12199	0.0338384	0.349571
ENSMUSG00000103925	B230112G18Rik	357.389	-0.212821	0.100317	-2.12148	0.0338818	0.349735
ENSMUSG00000104057	Gm38130	1399.57	-0.214969	0.101358	-2.12089	0.033931	0.349909
ENSMUSG00000075254	Heg1	14.5676	0.461036	0.217397	2.12071	0.033946	NA
ENSMUSG00000023992	Trem2	587.219	0.267974	0.126366	2.12062	0.0339538	0.349909
ENSMUSG00000108006	Gm44418	330.896	-0.326202	0.153911	-2.11942	0.0340547	0.350663
ENSMUSG00000109128	Gm45022	4.67777	-0.428826	0.202348	-2.11925	0.0340696	NA
ENSMUSG00000103200	Gm37328	1313.57	-0.201707	0.0952082	-2.11859	0.0341253	0.350841
ENSMUSG00000003873	Bax	1682.66	0.233189	0.110098	2.11802	0.0341735	0.350841
ENSMUSG00000103325	Gm10531	381.699	-0.203372	0.0960374	-2.11764	0.0342057	0.350841
ENSMUSG00000038695	Josd2	1071.27	0.234852	0.110903	2.11764	0.0342059	0.350841
ENSMUSG00000104164	Gm38248	182.14	0.435644	0.205753	2.11732	0.0342325	0.350841
ENSMUSG00000106870	Gm43681	217.229	-0.289582	0.136775	-2.11722	0.034241	0.350841
ENSMUSG00000109268	9530078K11Rik	19.8432	-0.451252	0.213137	-2.11719	0.0342434	NA
ENSMUSG00000035953	Tmem55b	8.02099	0.453485	0.214217	2.11694	0.0342647	NA
ENSMUSG00000004558	Ndrg2	30.7495	0.419528	0.19823	2.11637	0.0343135	0.350841
ENSMUSG00000027546	Atp9a	20.351	0.461506	0.218092	2.1161	0.0343359	NA
ENSMUSG00000035382	Pcsk7	1.69741	0.370788	0.175236	2.11593	0.0343506	NA
ENSMUSG00000051671	Coa6	3163.38	0.293734	0.138855	2.1154	0.0343957	0.350841
ENSMUSG00000109009	Gm44929	192.553	-0.409229	0.193498	-2.1149	0.0344383	0.350841
ENSMUSG00000039217	Il18	197.238	0.389699	0.184269	2.11483	0.0344442	0.350841
ENSMUSG00000099269	Calm5	543.841	-0.166851	0.0788979	-2.11478	0.0344491	0.350841
ENSMUSG00000049744	Arhgap15	35.7171	0.384074	0.181632	2.11457	0.0344666	0.350841
ENSMUSG00000033192	Lpcat2	583.266	0.291375	0.137814	2.11427	0.0344922	0.350841
ENSMUSG00000000078	Klf6	87.5469	0.449256	0.212495	2.1142	0.0344983	0.350841
ENSMUSG00000104910	Gm43331	453.886	-0.232226	0.109843	-2.11415	0.0345022	0.350841
ENSMUSG00000109018	Gm44809	121.728	-0.411174	0.194499	-2.11401	0.0345144	0.350841
ENSMUSG00000024736	Tmem132a	5.80317	0.414647	0.196154	2.11389	0.034525	NA
ENSMUSG00000021624	Cd180	3.24244	0.376544	0.178175	2.11334	0.034572	NA
ENSMUSG00000108190	Gm44731	447.535	-0.335562	0.158796	-2.11316	0.0345868	0.350876
ENSMUSG00000105062	Gm43113	1025.16	-0.235794	0.111589	-2.11307	0.0345952	0.350876
ENSMUSG00000050520	Cldn8	2.45677	0.330453	0.156388	2.11304	0.0345977	NA
ENSMUSG00000105674	Gm42437	744.533	-0.252258	0.119401	-2.1127	0.0346264	0.350876
ENSMUSG00000104204	Gm37397	1765.15	-0.217685	0.103038	-2.11268	0.0346285	0.350876
ENSMUSG00000105278	Gm42630	241.586	-0.240793	0.114004	-2.11215	0.0346737	0.351054
ENSMUSG00000006445	Epha2	168.765	0.410045	0.194181	2.11166	0.0347152	0.351194
ENSMUSG00000006676	Usp19	426.879	0.354508	0.167952	2.11077	0.034792	0.351506
ENSMUSG00000103823	Gm7899	377.655	-0.210964	0.0999518	-2.11066	0.0348015	0.351506
ENSMUSG00000015354	Pcolce2	60.6693	0.365471	0.173264	2.10934	0.0349156	0.352378
ENSMUSG00000020901	Pik3r5	229.434	0.461134	0.218665	2.10886	0.0349567	0.352433
ENSMUSG00000104244	2900018N21Rik	4502.06	-0.218565	0.103666	-2.10836	0.0349998	0.352433
ENSMUSG00000025083	Afap1l2	455.329	0.273319	0.129661	2.10796	0.0350346	0.352433
ENSMUSG00000107377	Gm42801	285.832	-0.30578	0.145067	-2.10785	0.0350439	0.352433
ENSMUSG00000103513	Gm34780	347.253	-0.206353	0.0979144	-2.10749	0.0350753	0.352433
ENSMUSG00000066583	Scgb1b27	25.0049	0.459266	0.217973	2.10698	0.0351191	NA
ENSMUSG00000028015	Ctso	480.092	0.303778	0.144182	2.10691	0.0351256	0.352433
ENSMUSG00000001700	Gramd3	715.099	0.270171	0.128243	2.10672	0.0351421	0.352433
ENSMUSG00000024479	Mal2	59.7148	0.405684	0.192568	2.1067	0.0351433	0.352433
ENSMUSG00000104410	Gm37066	5618.31	-0.222312	0.105563	-2.10596	0.0352082	0.352805
ENSMUSG00000029094	Afap1	209.557	0.321597	0.152762	2.10521	0.0352728	0.352986
ENSMUSG00000108258	Gm43913	751.472	-0.340811	0.161909	-2.10495	0.0352953	0.352986
ENSMUSG00000107944	Gm44280	133.09	-0.323845	0.153881	-2.10451	0.0353336	0.352986
ENSMUSG00000021178	Psmc1	706.669	0.236748	0.112498	2.10447	0.0353375	0.352986
ENSMUSG00000053950	Adnp2	2856.66	0.234803	0.111636	2.1033	0.0354393	0.353599
ENSMUSG00000045318	Adra2c	101.627	0.449324	0.213672	2.10287	0.0354774	0.353599
ENSMUSG00000105886	Gm22813	1288.52	-0.257796	0.122603	-2.1027	0.0354923	0.353599
ENSMUSG00000022297	Fzd6	146.729	0.399671	0.190094	2.10249	0.0355104	0.353599
ENSMUSG00000097944	A130014A01Rik	10.7591	0.459518	0.218683	2.10129	0.0356154	NA
ENSMUSG00000034744	Nagk	13.14	0.4468	0.212694	2.10067	0.0356704	NA
ENSMUSG00000050822	Slc29a4	15.4739	0.440024	0.209505	2.1003	0.0357022	NA
ENSMUSG00000108762		46.1123	-0.382194	0.182009	-2.09986	0.0357409	0.354847
ENSMUSG00000034006	Pqlc1	18.4047	0.434147	0.206779	2.09957	0.035767	NA
ENSMUSG00000034101	Ctnnd1	101.246	0.451237	0.214941	2.09935	0.0357857	0.354847
ENSMUSG00000108322	5430431A17Rik	153.036	-0.345957	0.164803	-2.09921	0.0357983	0.354847
ENSMUSG00000108741	Gm44553	68.1893	-0.377522	0.179853	-2.09906	0.0358115	0.354847
ENSMUSG00000104784	Gm42984	350.171	-0.229985	0.109573	-2.09891	0.0358246	0.354847
ENSMUSG00000109199	Gm44996	47.103	-0.439245	0.209275	-2.09889	0.0358268	0.354847
ENSMUSG00000024854	Pold4	617.084	0.350201	0.166855	2.09883	0.0358316	0.354847
ENSMUSG00000109243	Gm45867	12.886	-0.44814	0.213573	-2.09829	0.0358793	NA
ENSMUSG00000107985	Gm35037	350.823	-0.325613	0.155241	-2.09747	0.0359523	0.355537
ENSMUSG00000108332	D530033B14Rik	362.753	-0.3463	0.165108	-2.09741	0.0359573	0.355537
ENSMUSG00000105429	Gm43692	711.781	-0.245166	0.116938	-2.09654	0.036034	0.356018
ENSMUSG00000026335	Pam	885.578	0.286755	0.136824	2.0958	0.0361	0.356304
ENSMUSG00000108925	Gm19880	29.9081	-0.397308	0.189596	-2.09555	0.0361217	NA
ENSMUSG00000108725	Gm45004	2.57078	-0.375501	0.179231	-2.09507	0.0361646	NA
ENSMUSG00000034880	Mrpl34	288.249	0.246807	0.117822	2.09475	0.0361933	0.356304
ENSMUSG00000103403	Gm37931	3268.99	-0.204334	0.0975502	-2.09466	0.0362014	0.356304
ENSMUSG00000106904	Gm43029	395.755	-0.290083	0.138488	-2.09464	0.0362033	0.356304
ENSMUSG00000029149	Krtcap3	396.572	0.406947	0.194281	2.09464	0.0362033	0.356304
ENSMUSG00000109284	B230311B06Rik	45.6615	-0.455656	0.217599	-2.09401	0.0362588	0.356573
ENSMUSG00000021395	Spin1	249.035	0.219332	0.104761	2.09365	0.0362911	0.356615
ENSMUSG00000005034	Prkacb	781.395	0.442206	0.211328	2.09251	0.0363927	0.357335
ENSMUSG00000042292	Mkl1	13.5334	0.456496	0.218173	2.09236	0.0364067	NA
ENSMUSG00000047221	Fam185a	1.96134	0.381827	0.182516	2.09201	0.0364373	NA
ENSMUSG00000069892	9930111J21Rik2	98.2187	0.435346	0.208147	2.09153	0.0364804	0.357699
ENSMUSG00000078945	Naip2	471.188	0.369831	0.176828	2.09147	0.0364861	0.357699
ENSMUSG00000109196	Gm44715	16.972	-0.439122	0.209977	-2.09128	0.0365028	NA
ENSMUSG00000025608	Podxl	79.3973	0.338003	0.161672	2.09067	0.0365577	0.35786
ENSMUSG00000017747	Ghdc	47.4289	0.445207	0.212965	2.09052	0.036571	0.35786
ENSMUSG00000107436	Gm44416	82.2208	-0.307109	0.146918	-2.09034	0.0365871	0.35786
ENSMUSG00000029560	Snx8	1.04581	0.282175	0.135016	2.08993	0.0366238	NA
ENSMUSG00000108671	2700080J24Rik	934.408	-0.371252	0.177754	-2.08858	0.036746	0.358941
ENSMUSG00000103854	Gm37250	2220.94	-0.211488	0.101274	-2.08828	0.0367723	0.358941
ENSMUSG00000108609	Gm7424	70.3722	-0.366855	0.175682	-2.08817	0.0367826	0.358941
ENSMUSG00000109225	4930513N20Rik	41.4216	-0.442882	0.212211	-2.08699	0.0368889	0.359702
ENSMUSG00000104002	Gm38336	210.424	-0.21425	0.102701	-2.08616	0.036964	0.360158
ENSMUSG00000109028	Gm35842	457.798	-0.411326	0.197208	-2.08575	0.0370015	0.360184
ENSMUSG00000107641	Gm32858	80.2743	-0.314032	0.15059	-2.08535	0.0370377	0.360184
ENSMUSG00000039756	Dnttip2	412.824	0.400317	0.192018	2.08479	0.0370883	0.360184
ENSMUSG00000106718	Gm20052	1287.89	-0.284442	0.136447	-2.08464	0.0371019	0.360184
ENSMUSG00000029270	Fam69a	150.555	0.289548	0.138901	2.08457	0.0371086	0.360184
ENSMUSG00000031389	Arhgap4	19.9515	0.453866	0.21773	2.08453	0.0371118	NA
ENSMUSG00000102855	Gm38002	1145.28	-0.195846	0.0939968	-2.08354	0.0372019	0.360293
ENSMUSG00000107861	Gm44253	179.849	-0.320279	0.153742	-2.08322	0.0372309	0.360293
ENSMUSG00000104549	Gm43142	315.266	-0.224898	0.107959	-2.08319	0.0372343	0.360293
ENSMUSG00000028439	Fam219a	1322.65	0.285702	0.137153	2.08309	0.0372428	0.360293
ENSMUSG00000106840	Gm42790	1296.31	-0.288707	0.138609	-2.08288	0.0372618	0.360293
ENSMUSG00000102600	Gm37266	391.099	-0.191575	0.0919924	-2.08251	0.0372958	0.360346
ENSMUSG00000107546	Gm20560	115.607	-0.311143	0.149463	-2.08174	0.0373659	0.360749
ENSMUSG00000057897	Camk2b	70.0297	0.31322	0.150526	2.08084	0.0374485	0.361052
ENSMUSG00000099692	Gm5696	3992.17	-0.168776	0.0811117	-2.08078	0.0374542	0.361052
ENSMUSG00000003269	Cyth2	765.7	0.308656	0.148381	2.08016	0.0375107	0.361062
ENSMUSG00000108810	Gm44629	391.273	-0.387182	0.186137	-2.0801	0.0375166	0.361062
ENSMUSG00000025574	Tk1	646.778	0.300735	0.144606	2.07969	0.0375543	0.361062
ENSMUSG00000002984	Tomm40	35.9074	0.450526	0.216698	2.07905	0.0376131	0.361062
ENSMUSG00000109162	2900027M19Rik	21.2027	-0.433397	0.208514	-2.0785	0.0376633	NA
ENSMUSG00000024527	Afg3l2	94.4922	0.389945	0.187623	2.07834	0.037678	0.361062
ENSMUSG00000031755	Bbs2	5910.25	0.243885	0.117346	2.07834	0.0376783	0.361062
ENSMUSG00000021884	Hacl1	589.932	0.300139	0.144422	2.07821	0.03769	0.361062
ENSMUSG00000024070	Prkd3	1308.83	0.337331	0.162342	2.0779	0.0377184	0.361062
ENSMUSG00000104502	Gm37737	1310.32	-0.223965	0.107789	-2.0778	0.0377279	0.361062
ENSMUSG00000025010	Ccnj	225.126	0.265444	0.127761	2.07766	0.0377407	0.361062
ENSMUSG00000104159	Gm38099	20923.4	-0.216971	0.104446	-2.07736	0.0377684	0.361062
ENSMUSG00000044783	Hjurp	680.334	0.264018	0.127123	2.07687	0.0378134	0.361221
ENSMUSG00000109069	Gm2734	3.76328	-0.415615	0.200158	-2.07643	0.0378541	NA
ENSMUSG00000025200	Cwf19l1	96.9026	0.417271	0.201051	2.07544	0.0379454	0.361948
ENSMUSG00000105237	Gm42580	681.03	-0.239657	0.115474	-2.07543	0.0379466	0.361948
ENSMUSG00000099459	Gm28556	411.461	-0.168055	0.0810021	-2.0747	0.038014	0.362319
ENSMUSG00000074064	Mlycd	290.411	0.287527	0.138644	2.07385	0.0380936	0.362338
ENSMUSG00000103483	Gm20162	653.008	-0.205892	0.0993164	-2.07309	0.038164	0.362338
ENSMUSG00000022037	Clu	42.0403	0.441782	0.213147	2.07266	0.0382041	0.362338
ENSMUSG00000032012	Nectin1	396.534	0.320963	0.15487	2.07247	0.038222	0.362338
ENSMUSG00000106991	Gm43399	650.247	-0.292341	0.141088	-2.07204	0.0382616	0.362338
ENSMUSG00000012519	Mlkl	281.36	0.403207	0.19461	2.07187	0.0382777	0.362338
ENSMUSG00000107875	Gm44696	770.781	-0.321499	0.155182	-2.07176	0.0382881	0.362338
ENSMUSG00000038181	Chpf2	1842.22	0.40392	0.195017	2.0712	0.0383397	0.362338
ENSMUSG00000073676	Hspe1	297.364	0.250236	0.120826	2.07104	0.0383552	0.362338
ENSMUSG00000019889	Ptprk	52.373	0.450372	0.217482	2.07085	0.0383729	0.362338
ENSMUSG00000066551	Hmgb1	568.8	0.332038	0.160356	2.07063	0.0383933	0.362338
ENSMUSG00000060090	Rp2	526.025	0.299797	0.144801	2.07041	0.0384138	0.362338
ENSMUSG00000102869	2900097C17Rik	1368.96	-0.196065	0.0947037	-2.07029	0.0384248	0.362338
ENSMUSG00000105359	Rpl21-ps10	1575.63	-0.242914	0.117352	-2.06996	0.0384565	0.362338
ENSMUSG00000108290	Gm44120	42.7872	-0.343128	0.165773	-2.06987	0.0384645	0.362338
ENSMUSG00000108902	Gm9377	828.108	-0.394941	0.190865	-2.06922	0.0385255	0.362338
ENSMUSG00000090223	Pcp4	48.523	0.411681	0.198956	2.0692	0.0385269	0.362338
ENSMUSG00000019487	Trip10	331.636	0.415998	0.201076	2.06886	0.038559	0.362338
ENSMUSG00000106096	B230207O21Rik	402.667	-0.265564	0.12838	-2.06858	0.0385857	0.362338
ENSMUSG00000107622	4930512J16Rik	72.5508	-0.31358	0.151606	-2.06839	0.0386038	0.362338
ENSMUSG00000054404	Slfn5	2188.86	0.402796	0.194752	2.06826	0.0386159	0.362338
ENSMUSG00000040363	Bcor	23.3456	0.430808	0.208404	2.06717	0.0387178	NA
ENSMUSG00000030127	Cops7a	17.1769	0.432346	0.209176	2.0669	0.0387434	NA
ENSMUSG00000036894	Rap2b	2.92979	0.318324	0.154088	2.06586	0.038842	NA
ENSMUSG00000053730	Tmem39b	152.419	0.359063	0.173858	2.06526	0.0388982	0.364324
ENSMUSG00000101812	D530049I02Rik	609.113	-0.182885	0.0885642	-2.065	0.0389234	0.364324
ENSMUSG00000052142	Rasal3	2.21751	0.345927	0.167545	2.06469	0.0389526	NA
ENSMUSG00000028651	Ppie	1745.06	0.267563	0.129596	2.0646	0.0389613	0.364324
ENSMUSG00000028064	Sema4a	712.643	0.280281	0.13579	2.06408	0.0390099	0.364324
ENSMUSG00000037280	Galnt6	946.495	0.351171	0.170138	2.06403	0.039015	0.364324
ENSMUSG00000028830	AU040320	309.443	0.389916	0.188916	2.06397	0.039021	0.364324
ENSMUSG00000106357	Gm8013	282.354	-0.274196	0.132865	-2.06372	0.0390444	0.364324
ENSMUSG00000025153	Fasn	293.546	0.272373	0.13199	2.06358	0.0390573	0.364324
ENSMUSG00000106676	Gm42895	1633.94	-0.283109	0.137237	-2.06292	0.0391204	0.364328
ENSMUSG00000107997	Gm44243	1220.22	-0.326064	0.158065	-2.06284	0.0391274	0.364328
ENSMUSG00000108049	Gm44168	79.8912	-0.327417	0.158735	-2.06267	0.0391439	0.364328
ENSMUSG00000033082	Clec1a	367.862	0.213021	0.1033	2.06216	0.039193	0.364518
ENSMUSG00000030029	Lrig1	1071.44	0.386113	0.187281	2.06168	0.0392386	0.364636
ENSMUSG00000060098	Prmt7	208.825	0.39854	0.193333	2.06142	0.0392632	0.364636
ENSMUSG00000108847	B830042I05Rik	78.7246	-0.388841	0.188713	-2.06049	0.0393515	0.364894
ENSMUSG00000097554	Gm26825	2048.94	-0.152972	0.0742502	-2.06023	0.039377	0.364894
ENSMUSG00000105439	A230098N10Rik	185.082	-0.245362	0.119095	-2.06022	0.0393773	0.364894
ENSMUSG00000025743	Sdc3	9.15602	0.415612	0.201735	2.06019	0.0393808	NA
ENSMUSG00000100720	Gm10075	2781.94	-0.176257	0.0855937	-2.05922	0.0394728	0.365513
ENSMUSG00000022584	Ly6c2	14.4126	0.434423	0.211041	2.05847	0.0395447	NA
ENSMUSG00000108954	Gm44901	4.82571	-0.402504	0.195562	-2.05819	0.0395722	NA
ENSMUSG00000106065	Gm42621	3576.74	-0.264824	0.128669	-2.05817	0.0395735	0.366
ENSMUSG00000105969	Gm42525	256.105	-0.261604	0.127125	-2.05785	0.039605	0.366
ENSMUSG00000028126	Pip5k1a	519.646	0.248759	0.12089	2.05773	0.0396157	0.366
ENSMUSG00000105553	Gm42514	143.828	-0.248636	0.120866	-2.05713	0.0396738	0.366
ENSMUSG00000033417	Cacul1	293.023	0.206006	0.100147	2.05703	0.0396831	0.366
ENSMUSG00000019779	Frk	317.081	0.34645	0.168436	2.05687	0.0396986	0.366
ENSMUSG00000103738	Gm37652	495.243	-0.209812	0.10203	-2.05638	0.0397462	0.366173
ENSMUSG00000102319	Gm37626	11541.2	-0.187787	0.0913702	-2.05523	0.0398565	0.366923
ENSMUSG00000043190	Rfesd	10.1232	0.443875	0.215982	2.05515	0.0398644	NA
ENSMUSG00000103767	Gm37858	761.305	-0.210124	0.1023	-2.05399	0.0399763	0.367176
ENSMUSG00000015776	Med22	338.182	0.282376	0.137478	2.05398	0.0399777	0.367176
ENSMUSG00000048371	Pdp2	1704.44	0.21689	0.105605	2.05379	0.0399957	0.367176
ENSMUSG00000106654	Gm2623	171.614	-0.282762	0.137681	-2.05375	0.0399998	0.367176
ENSMUSG00000109156	Gm45194	5.71563	-0.433232	0.211072	-2.05253	0.0401177	NA
ENSMUSG00000106891	Gm43460	167.093	-0.290013	0.141297	-2.05251	0.0401202	0.368015
ENSMUSG00000048612	Myof	176.51	0.305567	0.148941	2.0516	0.0402088	0.368535
ENSMUSG00000105983	Gm42770	731.275	-0.262432	0.127961	-2.05088	0.0402785	0.368535
ENSMUSG00000023341	Mx2	85.6436	0.381926	0.186239	2.05073	0.0402929	0.368535
ENSMUSG00000028795	Ccdc28b	222.544	0.384977	0.187726	2.05073	0.0402931	0.368535
ENSMUSG00000109232	Gm44577	9.84188	-0.444727	0.216864	-2.05072	0.0402941	NA
ENSMUSG00000034311	Kif4	1.20459	0.267141	0.130282	2.05047	0.0403183	NA
ENSMUSG00000098286	Mir8091	1020.74	-0.162908	0.0794591	-2.05022	0.0403434	0.368603
ENSMUSG00000061778	Mospd2	86.9365	0.26062	0.127128	2.05006	0.0403587	0.368603
ENSMUSG00000108232	Gm43916	121.72	-0.338325	0.165069	-2.0496	0.0404031	0.368744
ENSMUSG00000105220	Mir497	1086.64	-0.239268	0.116767	-2.0491	0.0404524	0.368928
ENSMUSG00000022559	Fbxl6	57.8488	0.349535	0.170623	2.04858	0.0405028	0.369117
ENSMUSG00000105282	Gm42981	215.889	-0.240905	0.117613	-2.04829	0.0405313	0.369117
ENSMUSG00000107578	Gm32536	540.858	-0.311877	0.152325	-2.04745	0.0406143	0.369608
ENSMUSG00000106868	Gm19798	314.926	-0.289321	0.141365	-2.04662	0.0406951	0.369855
ENSMUSG00000039953	Clstn1	295.628	0.359073	0.175451	2.04658	0.0406998	0.369855
ENSMUSG00000104303	Gm36976	1567.43	-0.219777	0.107428	-2.04581	0.0407751	0.370274
ENSMUSG00000109119	Gm44752	20.2058	-0.425783	0.208156	-2.0455	0.0408056	NA
ENSMUSG00000031684	Slc10a7	254.765	0.341484	0.16698	2.04506	0.0408492	0.370682
ENSMUSG00000020109	Dnajb12	47.8066	0.350828	0.171597	2.04449	0.0409049	0.370859
ENSMUSG00000103986	Gm5539	2669.42	-0.213876	0.104622	-2.04427	0.0409272	0.370859
ENSMUSG00000109123	Gm39059	31.607	-0.426582	0.208747	-2.04353	0.0409997	0.371217
ENSMUSG00000098874	Gm27960	12573	-0.16545	0.0809729	-2.04327	0.0410252	0.371217
ENSMUSG00000102909	Gm2453	545.99	-0.196461	0.0961821	-2.0426	0.0410922	0.371436
ENSMUSG00000108872	Dlg2	1730.98	-0.391984	0.191968	-2.04192	0.0411593	0.371436
ENSMUSG00000029710	Ephb4	262.208	0.296883	0.145396	2.04189	0.0411621	0.371436
ENSMUSG00000006576	Slc4a3	184.34	0.232498	0.113867	2.04185	0.0411665	0.371436
ENSMUSG00000105651	1700017M07Rik	247.821	-0.251335	0.123111	-2.04153	0.0411984	0.371459
ENSMUSG00000029561	Oasl2	83.2263	0.397612	0.194797	2.04116	0.0412351	0.371526
ENSMUSG00000045362	Tnfrsf26	219.801	0.263836	0.129317	2.04022	0.0413281	0.3721
ENSMUSG00000108422	Gm44765	38.407	-0.351145	0.172163	-2.03961	0.0413896	0.372366
ENSMUSG00000098201	Gm26983	1791.27	-0.162256	0.0796066	-2.03823	0.0415273	0.372366
ENSMUSG00000032116	Stt3a	740.081	0.396294	0.194441	2.03812	0.0415376	0.372366
ENSMUSG00000105858	2310074N15Rik	503.526	-0.257157	0.126187	-2.0379	0.0415601	0.372366
ENSMUSG00000026303	Mlph	183.259	0.262393	0.128758	2.03788	0.0415623	0.372366
ENSMUSG00000106867	Gm43800	106.018	-0.289229	0.14193	-2.03783	0.041567	0.372366
ENSMUSG00000097194	9330175E14Rik	285.058	0.436703	0.214306	2.03775	0.041575	0.372366
ENSMUSG00000107846	Gm43963	1699.52	-0.320176	0.157157	-2.0373	0.0416203	0.372366
ENSMUSG00000108752	Gm45191	346.173	-0.380297	0.186678	-2.03718	0.0416324	0.372366
ENSMUSG00000103548	Gm37670	472.612	-0.206804	0.101525	-2.03699	0.0416513	0.372366
ENSMUSG00000106025	Gm42940	5723.7	-0.263523	0.129417	-2.03624	0.0417265	0.372776
ENSMUSG00000105652	4930519L02Rik	270.258	-0.251467	0.123514	-2.03594	0.0417564	0.372781
ENSMUSG00000105226	A930028O11Rik	3892.1	-0.239331	0.117581	-2.03545	0.0418054	0.372956
ENSMUSG00000108370	Gm8209	78.2826	-0.348066	0.171037	-2.03503	0.0418478	0.373063
ENSMUSG00000032434	Cmtm6	46.5272	0.441388	0.216951	2.03451	0.0419006	0.373063
ENSMUSG00000105041	Gm42676	4084.29	-0.235025	0.115532	-2.03428	0.0419231	0.373063
ENSMUSG00000028649	Macf1	731.55	0.348736	0.171439	2.03416	0.041935	0.373063
ENSMUSG00000107201	5930420M18Rik	308.286	-0.29981	0.147444	-2.03338	0.0420142	0.373317
ENSMUSG00000106071	Gm43826	999.405	-0.264972	0.130328	-2.03312	0.04204	0.373317
ENSMUSG00000105710	Gm43859	195.5	-0.253067	0.124479	-2.03301	0.0420519	0.373317
ENSMUSG00000022754	Tmem45a	11.3865	0.399536	0.196653	2.03168	0.0421858	NA
ENSMUSG00000027170	Eif3m	54.6143	0.368309	0.181395	2.03043	0.0423132	0.375154
ENSMUSG00000105758	Mirlet7e	1840.8	-0.25429	0.125242	-2.03038	0.0423179	0.375154
ENSMUSG00000099342	Gm18180	2298.42	-0.167154	0.0823668	-2.02939	0.0424189	0.375566
ENSMUSG00000068394	Cep152	138.517	0.336701	0.165916	2.02934	0.0424236	0.375566
ENSMUSG00000103686	Gm37073	244.322	-0.208894	0.102993	-2.02824	0.0425357	0.375994
ENSMUSG00000022488	Nckap1l	34.2145	0.436346	0.215145	2.02815	0.0425453	0.375994
ENSMUSG00000020283	Pex13	189.054	0.316609	0.156134	2.02781	0.0425795	0.375994
ENSMUSG00000024397	Aif1	389.762	0.217522	0.107275	2.0277	0.0425906	0.375994
ENSMUSG00000031875	Cmtm3	3500.4	0.233757	0.115318	2.02706	0.0426558	0.37617
ENSMUSG00000007050	Lsm2	223.751	0.281166	0.138715	2.02693	0.0426697	0.37617
ENSMUSG00000038848	Ythdf1	4.65032	0.389196	0.192072	2.02631	0.0427333	NA
ENSMUSG00000108851	Gm44930	1674.12	-0.388962	0.191987	-2.02598	0.042767	0.376765
ENSMUSG00000020400	Tnip1	977.373	0.289946	0.143151	2.02545	0.0428211	0.376903
ENSMUSG00000055976	Cldn23	198.07	0.275447	0.136026	2.02496	0.042871	0.376903
ENSMUSG00000032547	Ryk	19.2834	0.427662	0.211213	2.02479	0.0428886	NA
ENSMUSG00000107026	Gm7504	234.24	-0.293346	0.144896	-2.02453	0.0429154	0.376903
ENSMUSG00000006342	Susd2	154.779	0.423532	0.209201	2.02452	0.0429167	0.376903
ENSMUSG00000024805	Pcgf5	61.7087	0.43279	0.213796	2.02431	0.0429382	0.376903
ENSMUSG00000019359	Gdpd2	653.973	0.2531	0.125054	2.02392	0.0429787	0.376903
ENSMUSG00000105239	Gm43091	392.913	-0.23966	0.118421	-2.0238	0.0429906	0.376903
ENSMUSG00000092260	Zfp963	319.777	0.333874	0.165047	2.02289	0.043084	0.37727
ENSMUSG00000021069	Pygl	59.7344	0.438117	0.216588	2.02282	0.0430919	0.37727
ENSMUSG00000105826	Gm42141	312.879	-0.256242	0.126707	-2.02232	0.0431437	0.377347
ENSMUSG00000102383	Gm38142	708.55	-0.188642	0.0932921	-2.02206	0.0431702	0.377347
ENSMUSG00000103419	Gm29808	571.593	-0.204665	0.101241	-2.02155	0.0432229	0.377347
ENSMUSG00000024608	Rps14	192.964	0.222688	0.11018	2.02113	0.0432667	0.377347
ENSMUSG00000030682	Cdipt	353.471	0.189694	0.0938662	2.0209	0.0432901	0.377347
ENSMUSG00000099825	1810012K16Rik	945.324	-0.169397	0.0838347	-2.02061	0.0433198	0.377347
ENSMUSG00000070476	Fam217b	512.245	0.341997	0.169261	2.02053	0.0433288	0.377347
ENSMUSG00000107272	Gm34583	1704.32	-0.302623	0.14981	-2.02004	0.0433794	0.377347
ENSMUSG00000013495	Tmem175	640.097	0.231615	0.114662	2.01998	0.0433857	0.377347
ENSMUSG00000099472	Gm29539	1625.66	-0.168153	0.08325	-2.01986	0.0433981	0.377347
ENSMUSG00000103857	Gm37249	202.544	-0.211509	0.104739	-2.01939	0.0434466	0.37751
ENSMUSG00000103676	Gm38204	994.558	-0.20885	0.103464	-2.01857	0.0435318	0.377868
ENSMUSG00000108236	0610033M10Rik	135.863	-0.338651	0.16778	-2.01842	0.0435474	0.377868
ENSMUSG00000105297	1700052H01Rik	1078.32	-0.241316	0.119617	-2.0174	0.0436538	0.378532
ENSMUSG00000024357	Sil1	856.484	0.285658	0.141618	2.0171	0.0436847	0.378541
ENSMUSG00000028322	Exosc3	9457.06	0.348999	0.173091	2.01627	0.0437716	0.37903
ENSMUSG00000109217	Gm44676	53.7228	-0.440872	0.218687	-2.01599	0.0438008	0.37903
ENSMUSG00000047022	Mipol1	125.785	0.408481	0.202655	2.01565	0.0438365	0.37908
ENSMUSG00000109017	Gm38979	24.2971	-0.410945	0.20393	-2.01512	0.0438917	NA
ENSMUSG00000055980	Irs1	397.09	0.241466	0.119843	2.01485	0.0439201	0.379544
ENSMUSG00000025736	Jmjd8	20.7861	0.43268	0.214795	2.01438	0.0439696	NA
ENSMUSG00000027366	Sppl2a	2.23974	0.328157	0.16292	2.01422	0.0439859	NA
ENSMUSG00000002222	Rmnd5a	351.823	0.438921	0.217919	2.01415	0.0439937	0.379668
ENSMUSG00000097610	A930012L18Rik	2941.27	-0.154035	0.0764765	-2.01414	0.0439944	0.379668
ENSMUSG00000038658	Ric1	8.95429	0.373977	0.185716	2.01371	0.0440401	NA
ENSMUSG00000104872	1700008B11Rik	611.085	-0.231668	0.11509	-2.01292	0.0441231	0.380521
ENSMUSG00000097558	Gm26902	5491.97	-0.152989	0.0760351	-2.01209	0.0442106	0.380647
ENSMUSG00000105049	Gm42486	561.038	-0.235557	0.117072	-2.01208	0.0442117	0.380647
ENSMUSG00000106818	Gm43790	194.458	-0.28834	0.143356	-2.01136	0.0442877	0.380647
ENSMUSG00000107576	Gm44093	779.058	0.234	0.116355	2.01108	0.044317	0.380647
ENSMUSG00000108474	Gm44895	851.099	-0.356398	0.177217	-2.01108	0.0443171	0.380647
ENSMUSG00000031934	Panx1	455.418	0.306983	0.152646	2.01107	0.0443178	0.380647
ENSMUSG00000102325	Gm37789	886.56	-0.187986	0.0935057	-2.01042	0.0443868	0.380982
ENSMUSG00000021943	Gdf10	1552.19	0.262726	0.130743	2.00948	0.0444861	0.381554
ENSMUSG00000001128	Cfp	706.525	0.295886	0.147264	2.00922	0.0445137	0.381554
ENSMUSG00000034687	Fras1	9.00959	0.330454	0.164509	2.00873	0.044566	NA
ENSMUSG00000048310	Pskh1	3678.22	0.284253	0.14158	2.00772	0.0446728	0.38266
ENSMUSG00000109186	Gm34821	6.97205	-0.437768	0.218046	-2.00768	0.0446769	NA
ENSMUSG00000021290	2010107E04Rik	21.1556	0.432122	0.215285	2.00721	0.0447268	NA
ENSMUSG00000032118	Fez1	310.364	0.232562	0.115868	2.00713	0.044736	0.382771
ENSMUSG00000021114	Atp6v1d	217.631	0.258565	0.128829	2.00703	0.0447461	0.382771
ENSMUSG00000102548	Gm16701	349.474	-0.190697	0.0950583	-2.0061	0.0448452	0.38336
ENSMUSG00000023791	Pigx	5.73688	0.356984	0.177996	2.00557	0.0449019	NA
ENSMUSG00000108866	Gm35082	886.379	-0.391304	0.195109	-2.00557	0.0449025	0.383591
ENSMUSG00000022391	Rangap1	215.636	0.414949	0.206934	2.00523	0.044939	0.383644
ENSMUSG00000026121	Sema4c	3.9803	0.422647	0.210778	2.00518	0.0449441	NA
ENSMUSG00000050854	Tmem125	620.389	0.344178	0.171675	2.00483	0.0449813	0.383748
ENSMUSG00000106421	Gm9645	521.197	-0.275946	0.137698	-2.00399	0.0450706	0.384001
ENSMUSG00000029213	Commd8	74.1257	0.426382	0.212769	2.00397	0.0450733	0.384001
ENSMUSG00000107600	Gm6308	439.474	-0.312345	0.155925	-2.00317	0.0451588	0.384001
ENSMUSG00000015474	Ppt2	950.235	0.226467	0.113078	2.00275	0.0452045	0.384001
ENSMUSG00000062312	Erbb2	146040	0.252146	0.125906	2.00265	0.0452144	0.384001
ENSMUSG00000028517	Plpp3	709.848	0.369088	0.184333	2.00229	0.0452539	0.384001
ENSMUSG00000057789	Bak1	179.769	0.284203	0.141968	2.00188	0.0452978	0.384001
ENSMUSG00000106047	Gm42942	951.056	-0.264062	0.131936	-2.00144	0.0453453	0.384001
ENSMUSG00000041135	Ripk2	248.549	0.269121	0.134475	2.00127	0.0453634	0.384001
ENSMUSG00000020873	Slc35b1	363.232	0.28226	0.141043	2.00124	0.045367	0.384001
ENSMUSG00000106153	Gm43677	2746.99	-0.266845	0.133342	-2.00121	0.0453695	0.384001
ENSMUSG00000025139	Tollip	185.8	0.346311	0.173054	2.00117	0.0453742	0.384001
ENSMUSG00000108053	Gm43890	664.372	-0.327524	0.163699	-2.00077	0.0454169	0.384106
ENSMUSG00000107033	Gm43553	3941.29	-0.29368	0.146911	-1.99904	0.0456038	0.385254
ENSMUSG00000109044	Gm44680	7.27261	-0.414094	0.207182	-1.9987	0.0456408	NA
ENSMUSG00000097892	Gm26801	914.661	-0.158973	0.0795387	-1.99869	0.0456424	0.385254
ENSMUSG00000107459	Gm5110	309.147	-0.308212	0.154209	-1.99867	0.0456438	0.385254
ENSMUSG00000106392	Gm5870	330.837	-0.275036	0.137689	-1.99752	0.0457692	0.386055
ENSMUSG00000086290	Snhg12	1688	0.297347	0.148888	1.99711	0.045813	0.386076
ENSMUSG00000107552	Gm44096	451.377	-0.311309	0.155898	-1.99687	0.0458393	0.386076
ENSMUSG00000105277	Gm9504	378.864	-0.240773	0.120589	-1.99664	0.0458644	0.386076
ENSMUSG00000107291	3110031N09Rik	1051.6	-0.302998	0.151774	-1.99637	0.0458933	0.386076
ENSMUSG00000108583	Gm44854	3.3707	-0.36388	0.182297	-1.99608	0.0459247	NA
ENSMUSG00000108443	Gm44510	85.9419	-0.353922	0.177329	-1.99585	0.0459497	0.386294
ENSMUSG00000074412	Gm10689	261.09	0.262944	0.131768	1.99551	0.0459868	0.38635
ENSMUSG00000022453	Naga	97.7299	0.411495	0.206253	1.9951	0.0460319	0.386473
ENSMUSG00000028497	Hacd4	347.283	0.328109	0.164482	1.99481	0.046064	0.386487
ENSMUSG00000026510	Trp53bp2	2.31505	0.301688	0.151318	1.99373	0.0461811	NA
ENSMUSG00000004677	Myo9b	10.1861	0.399804	0.200563	1.99341	0.0462164	NA
ENSMUSG00000107261	Trmt112-ps1	550.711	-0.301921	0.15146	-1.99341	0.0462171	0.386912
ENSMUSG00000030611	Mrps11	110.603	0.348221	0.1747	1.99325	0.0462341	0.386912
ENSMUSG00000028786	Tmem54	228.091	0.435856	0.21867	1.99321	0.0462381	0.386912
ENSMUSG00000103334	Gm29771	2128.01	-0.203426	0.102071	-1.99299	0.0462622	0.386912
ENSMUSG00000036109	Mbnl3	121.967	0.253387	0.127142	1.99295	0.0462671	0.386912
ENSMUSG00000030555	Ttc23	7.87552	0.432808	0.21717	1.99294	0.0462677	NA
ENSMUSG00000102323	Gm37790	672.083	-0.187923	0.0943109	-1.99259	0.0463064	0.386985
ENSMUSG00000021374	Nup153	23.0138	0.396392	0.199028	1.99164	0.0464105	NA
ENSMUSG00000108886	Gm44830	2048.46	-0.393207	0.197437	-1.99155	0.0464201	0.387593
ENSMUSG00000030417	Pdcd5	731.048	0.331115	0.166275	1.99137	0.0464403	0.387593
ENSMUSG00000010051	Hyal1	6.89181	0.407775	0.204875	1.99036	0.0465515	NA
ENSMUSG00000041774	Ydjc	312.282	0.337693	0.169666	1.99034	0.0465534	0.388281
ENSMUSG00000104644	Gm2314	458.489	-0.226581	0.11387	-1.98982	0.0466111	0.388507
ENSMUSG00000002900	Lamb1	8.18126	0.395163	0.198595	1.98979	0.0466142	NA
ENSMUSG00000026029	Casp8	14.5571	0.428923	0.215699	1.98852	0.0467541	NA
ENSMUSG00000001768	Rin2	389.968	0.274253	0.137942	1.98818	0.0467922	0.389335
ENSMUSG00000106501	Gm42711	128.29	-0.278207	0.139932	-1.98815	0.0467948	0.389335
ENSMUSG00000002885	Adgre5	371.649	0.252504	0.127009	1.98808	0.0468024	0.389335
ENSMUSG00000034684	Sema3f	2303.97	0.267325	0.134521	1.98724	0.0468958	0.389729
ENSMUSG00000027487	Cdk5rap1	174.804	0.35476	0.178531	1.9871	0.0469113	0.389729
ENSMUSG00000035638	Muc20	21.6163	0.434029	0.218523	1.9862	0.0470116	NA
ENSMUSG00000101904	Gm29427	390.986	-0.183334	0.0923183	-1.98589	0.0470454	0.39006
ENSMUSG00000102619	Gm37849	1766.45	-0.191859	0.0966145	-1.98582	0.0470528	0.39006
ENSMUSG00000109130	Gm45187	37.3762	-0.428831	0.215959	-1.9857	0.0470663	0.39006
ENSMUSG00000102785	Gm2447	767.032	-0.19426	0.0978329	-1.98563	0.0470741	0.39006
ENSMUSG00000103424	Gm37535	825.227	-0.205067	0.103356	-1.98409	0.0472455	0.391126
ENSMUSG00000030878	Cdr2	138.727	0.245365	0.123677	1.98392	0.0472644	0.391126
ENSMUSG00000026630	Batf3	1.83093	0.27241	0.137359	1.9832	0.0473456	NA
ENSMUSG00000037526	Atg14	5.49717	0.327844	0.165329	1.98298	0.0473699	NA
ENSMUSG00000027488	Snta1	27.3684	0.409673	0.206616	1.98278	0.0473923	NA
ENSMUSG00000109154	Gm44822	15.4576	-0.430919	0.217362	-1.98249	0.0474245	NA
ENSMUSG00000027171	Prrg4	399.598	0.229776	0.115913	1.9823	0.0474453	0.392319
ENSMUSG00000105909	Gm43189	790.726	-0.258874	0.130617	-1.98193	0.047487	0.392319
ENSMUSG00000108435	Gm45051	364.651	-0.352632	0.177935	-1.9818	0.0475014	0.392319
ENSMUSG00000024885	Aldh3b1	5.56917	0.286139	0.144452	1.98085	0.0476077	NA
ENSMUSG00000102133	Gm37106	345.793	-0.184907	0.0933687	-1.9804	0.0476586	0.393362
ENSMUSG00000104621	Gm43185	353.523	-0.226089	0.1142	-1.97975	0.0477312	0.393705
ENSMUSG00000041040	Fam117b	31.8161	0.409328	0.206806	1.97928	0.0477842	0.393886
ENSMUSG00000109132	Gm44545	20.2299	-0.429521	0.217056	-1.97885	0.047833	NA
ENSMUSG00000075705	Msrb1	6733.67	0.202231	0.102201	1.97876	0.0478435	0.394111
ENSMUSG00000070814	Zswim9	2858.86	0.339077	0.171407	1.9782	0.0479066	0.394111
ENSMUSG00000041219	Arhgap11a	554.284	0.273101	0.138067	1.97803	0.0479255	0.394111
ENSMUSG00000106248	Gm9728	185.447	-0.270352	0.136684	-1.97794	0.0479358	0.394111
ENSMUSG00000021028	Mbip	25.5031	0.432419	0.218669	1.97751	0.0479843	NA
ENSMUSG00000103044	Gm37307	914.083	-0.19885	0.100558	-1.97746	0.0479897	0.394299
ENSMUSG00000108132	Gm44175	2.19901	-0.33207	0.167942	-1.97728	0.0480095	NA
ENSMUSG00000021771	Vdac2	325.894	0.214463	0.108483	1.97692	0.0480504	0.394313
ENSMUSG00000009772	Nuak2	258.318	0.241026	0.121931	1.97674	0.0480711	0.394313
ENSMUSG00000031629	Cenpu	683.152	0.261659	0.132377	1.97662	0.0480846	0.394313
ENSMUSG00000014075	Tctex1d2	12.3492	0.301329	0.152516	1.97571	0.0481872	NA
ENSMUSG00000035455	Fignl1	327.138	0.269165	0.136248	1.97555	0.0482057	0.394926
ENSMUSG00000103378	Gm37176	240.506	-0.203984	0.103276	-1.97514	0.0482528	0.394926
ENSMUSG00000022555	Dgat1	500.794	0.307741	0.155808	1.97513	0.0482535	0.394926
ENSMUSG00000107327	Gm7478	198.952	-0.303971	0.153925	-1.9748	0.0482913	0.394926
ENSMUSG00000109097	Gm29683	8.88955	-0.422957	0.214204	-1.97455	0.0483193	NA
ENSMUSG00000108227	4933412L11Rik	2556.54	-0.337985	0.171183	-1.97441	0.0483347	0.394926
ENSMUSG00000107946	Gm44066	542.909	-0.323923	0.164069	-1.97431	0.0483462	0.394926
ENSMUSG00000037058	Paip2	3.02446	0.385833	0.19543	1.97428	0.0483503	NA
ENSMUSG00000024014	Pim1	17.2151	0.41582	0.21062	1.97427	0.0483508	NA
ENSMUSG00000025956	Mettl21a	44.9457	0.426618	0.216145	1.97376	0.048409	0.395105
ENSMUSG00000105086	Gm42534	205.27	-0.236609	0.119889	-1.97357	0.0484305	0.395105
ENSMUSG00000109095	Gm44799	23.6206	-0.421911	0.213813	-1.97327	0.048465	NA
ENSMUSG00000047631	Apof	86.8255	0.408296	0.206919	1.97322	0.0484708	0.39518
ENSMUSG00000109150	Gm45793	5.9181	-0.430909	0.218401	-1.97301	0.0484939	NA
ENSMUSG00000055782	Abcd2	1182.2	0.225585	0.114368	1.97244	0.0485595	0.395595
ENSMUSG00000022844	Pdia5	39.3532	0.398225	0.20193	1.97209	0.0485995	0.395595
ENSMUSG00000038415	Foxq1	289.829	0.301857	0.153076	1.97195	0.0486153	0.395595
ENSMUSG00000109105	Gm44873	4.90114	-0.423013	0.214533	-1.97179	0.0486338	NA
ENSMUSG00000105212	Gm43557	353.313	-0.239	0.121221	-1.97161	0.0486542	0.395659
ENSMUSG00000107411	Gm19040	279.575	-0.306369	0.155424	-1.97118	0.0487038	0.395808
ENSMUSG00000021583	Erap1	449.062	0.29579	0.150092	1.97072	0.0487557	0.395976
ENSMUSG00000109090	Gm45088	22.0486	-0.420022	0.213144	-1.9706	0.0487696	NA
ENSMUSG00000107823	Gm44436	1.81474	-0.319862	0.162333	-1.9704	0.0487925	NA
ENSMUSG00000105656	Gm43017	351.283	-0.251873	0.127838	-1.97025	0.0488097	0.396161
ENSMUSG00000047824	Pygo2	171.339	0.227674	0.115573	1.96996	0.0488435	0.396182
ENSMUSG00000062866	Phactr2	264.634	0.342548	0.173919	1.96959	0.0488859	0.39621
ENSMUSG00000030830	Itgal	806.071	0.205575	0.104408	1.96896	0.048958	0.39621
ENSMUSG00000105148	Gm42700	278.935	-0.237861	0.120811	-1.96887	0.0489685	0.39621
ENSMUSG00000028465	Tln1	76.1387	0.329253	0.167252	1.9686	0.0489987	0.39621
ENSMUSG00000036533	Cdc42ep3	4.97396	0.417188	0.211923	1.96858	0.049001	NA
ENSMUSG00000028788	Ptp4a2	650.933	0.308304	0.156617	1.96852	0.0490079	0.39621
ENSMUSG00000107048	Gm43807	68.5391	-0.294285	0.149513	-1.96829	0.0490343	0.39621
ENSMUSG00000106208	Gm4734	610.726	-0.268632	0.136504	-1.96793	0.0490757	0.396292
ENSMUSG00000046432	Bex3	635.144	0.301022	0.153042	1.96693	0.0491911	0.396343
ENSMUSG00000029810	Tmem176b	89.9164	0.358432	0.182239	1.96682	0.0492035	0.396343
ENSMUSG00000105484	Gm42775	544.909	-0.247209	0.125695	-1.96673	0.0492146	0.396343
ENSMUSG00000105632	Gm43272	643.948	-0.250485	0.12737	-1.9666	0.0492298	0.396343
ENSMUSG00000106550	Gm43646	1231.31	-0.27971	0.142236	-1.96652	0.0492382	0.396343
ENSMUSG00000106698	Gm43599	799.803	-0.283721	0.144309	-1.96606	0.0492917	0.396521
ENSMUSG00000070372	Capza1	4.55054	0.337449	0.171657	1.96584	0.0493172	NA
ENSMUSG00000050567	Maml1	11.5132	0.41124	0.209197	1.96581	0.0493209	NA
ENSMUSG00000108985	A930030B08Rik	17.0829	-0.407641	0.207461	-1.9649	0.0494256	NA
ENSMUSG00000103646	Gm37706	590.2	-0.208563	0.106176	-1.96433	0.0494922	0.397882
ENSMUSG00000106590	Gm42879	5.44129	-0.281107	0.143118	-1.96416	0.0495118	NA
ENSMUSG00000029994	Anxa4	108.697	0.314082	0.159936	1.9638	0.049553	0.398032
ENSMUSG00000056671	Prelid2	410.833	0.286228	0.145808	1.96305	0.0496407	0.398032
ENSMUSG00000105517	Gm42436	344.164	-0.247801	0.126233	-1.96304	0.049641	0.398032
ENSMUSG00000102037	Bcl2a1a	17820.8	0.330379	0.168308	1.96294	0.0496526	0.398032
ENSMUSG00000104669	Gm38411	1257.23	-0.227441	0.115875	-1.96281	0.0496677	0.398032
ENSMUSG00000098374	Gm28043	1004.74	-0.163449	0.083297	-1.96225	0.0497335	0.398308
ENSMUSG00000103632	Gm38329	256.196	-0.208118	0.106098	-1.96158	0.0498119	0.398626
ENSMUSG00000074918	Inafm2	446.209	0.39059	0.199142	1.96137	0.0498361	0.398626
ENSMUSG00000022871	Fetub	17.1439	0.409906	0.20904	1.9609	0.0498909	NA
ENSMUSG00000026357	Rgs18	909.294	0.217391	0.110914	1.96	0.0499962	0.399655
ENSMUSG00000032202	Rab27a	803.912	0.292208	0.149107	1.95972	0.0500284	0.39966
ENSMUSG00000002635	Pdcd2l	205.744	0.326742	0.166768	1.95926	0.050082	0.3997
ENSMUSG00000100170	Gm28942	771.024	-0.171808	0.0876957	-1.95914	0.0500964	0.3997
ENSMUSG00000036103	Colec12	4.66618	0.403666	0.206047	1.95909	0.0501017	NA
ENSMUSG00000028654	Mycl	1900.74	0.220453	0.112569	1.95839	0.0501844	0.400151
ENSMUSG00000105731	Gm43063	1.16687	-0.253696	0.129594	-1.95762	0.050274	NA
ENSMUSG00000038267	Slc22a23	294.721	0.345656	0.176589	1.95741	0.0502994	0.40072
ENSMUSG00000103748	Gm38243	4706.74	-0.209939	0.107262	-1.95724	0.050319	0.40072
ENSMUSG00000108941	D530014G21Rik	21.7912	-0.40067	0.204792	-1.95647	0.0504094	NA
ENSMUSG00000050578	Mmp13	1290.47	0.200679	0.102577	1.95638	0.0504208	0.401279
ENSMUSG00000022536	Glyr1	7.27793	0.42679	0.218173	1.9562	0.0504414	NA
ENSMUSG00000108940	Gm45719	105.337	-0.400595	0.204798	-1.95605	0.050459	0.401331
ENSMUSG00000038398	Upf3a	487.706	0.24509	0.125321	1.95569	0.0505019	0.40142
ENSMUSG00000027552	E2f5	50.3364	0.371596	0.190125	1.95448	0.050644	0.402262
ENSMUSG00000052798	Nup107	8.93587	0.424758	0.217358	1.95419	0.0506787	NA
ENSMUSG00000032373	Car12	468.314	0.351011	0.179635	1.95403	0.0506981	0.402262
ENSMUSG00000013707	Tnfaip8l2	1133.74	0.33436	0.171122	1.95392	0.0507107	0.402262
ENSMUSG00000027236	Eif3j1	212.967	0.2369	0.121256	1.95372	0.0507346	0.402262
ENSMUSG00000029263	Pigg	15.325	0.425889	0.218014	1.95349	0.0507613	NA
ENSMUSG00000020571	Pdia6	5.3086	0.422745	0.216427	1.95329	0.0507849	NA
ENSMUSG00000102478	BC085271	1026.36	-0.190249	0.0974075	-1.95312	0.0508052	0.40257
ENSMUSG00000010064	Slc38a3	2359.9	0.337082	0.172626	1.95268	0.0508578	0.402735
ENSMUSG00000057497	Fam136a	249.931	0.395994	0.202863	1.95203	0.0509351	0.403096
ENSMUSG00000036606	Plxnb2	2.95501	0.365402	0.187197	1.95196	0.0509424	NA
ENSMUSG00000106603	Gm43509	477.711	-0.281185	0.144152	-1.95061	0.051103	0.403852
ENSMUSG00000027510	Rbm38	369.531	0.22563	0.115683	1.95042	0.0511259	0.403852
ENSMUSG00000028854	Slc9a1	294.403	0.367491	0.188447	1.95011	0.0511634	0.403852
ENSMUSG00000107097	Gm42584	1329.36	-0.296041	0.15184	-1.94969	0.0512128	0.403852
ENSMUSG00000108383	Gm6567	1391.06	-0.348231	0.178651	-1.94923	0.0512685	0.403852
ENSMUSG00000108213	Gm44172	110.195	-0.337189	0.173009	-1.94897	0.0512989	0.403852
ENSMUSG00000106762	4930478P22Rik	9907	-0.286521	0.147021	-1.94885	0.0513139	0.403852
ENSMUSG00000038352	Arl5c	14.9479	0.391911	0.201105	1.94879	0.0513201	NA
ENSMUSG00000108649	Gm44855	252.25	-0.369378	0.18957	-1.9485	0.0513548	0.403852
ENSMUSG00000039530	Tusc3	1727.73	0.388287	0.199275	1.9485	0.0513549	0.403852
ENSMUSG00000106683	Gm43263	712.395	-0.283428	0.14549	-1.94809	0.0514038	0.403852
ENSMUSG00000107412	Gm20383	1125.4	-0.306445	0.157335	-1.94772	0.0514485	0.403852
ENSMUSG00000095902	Vmn1r88	1027.47	-0.138096	0.0709063	-1.94759	0.0514638	0.403852
ENSMUSG00000041439	Mfsd6	499.419	0.251831	0.129319	1.94737	0.0514906	0.403852
ENSMUSG00000040549	Ckap5	111.458	0.298608	0.153346	1.94728	0.051501	0.403852
ENSMUSG00000054252	Fgfr3	16.4794	0.414911	0.213073	1.94727	0.0515021	NA
ENSMUSG00000041203	Trir	92.6482	0.274162	0.140816	1.94695	0.0515405	0.403852
ENSMUSG00000094114		37.0456	0.40011	0.205547	1.94657	0.0515867	0.403852
ENSMUSG00000044461	Shisa2	54.3491	0.42542	0.218582	1.94628	0.0516217	0.403852
ENSMUSG00000023904	Hcfc1r1	34.9849	0.395655	0.203319	1.94598	0.0516566	0.403852
ENSMUSG00000107253	Gm43634	85.3211	-0.301513	0.154949	-1.94588	0.0516694	0.403852
ENSMUSG00000073702	Rpl31	31.9619	0.423803	0.217808	1.94576	0.0516831	0.403852
ENSMUSG00000107478	Gm45234	250.427	-0.309034	0.158852	-1.94542	0.051724	0.403852
ENSMUSG00000109111	6530437J22Rik	8.35322	-0.42381	0.21786	-1.94533	0.0517351	NA
ENSMUSG00000106646	Gm42483	2.38867	-0.282374	0.145159	-1.94527	0.0517431	NA
ENSMUSG00000108056	Gm43941	393.955	-0.327686	0.168463	-1.94515	0.0517563	0.403852
ENSMUSG00000106093	Gm42722	144.707	-0.265546	0.13652	-1.9451	0.0517628	0.403852
ENSMUSG00000001707	Eef1e1	38.4586	0.365102	0.187807	1.94403	0.0518923	0.404075
ENSMUSG00000103519	Gm37429	828.74	-0.206372	0.106161	-1.94394	0.0519023	0.404075
ENSMUSG00000029363	Rfc5	30.3243	0.423352	0.217792	1.94384	0.0519148	0.404075
ENSMUSG00000108325	Gm44898	3863.29	-0.346053	0.178029	-1.94381	0.0519188	0.404075
ENSMUSG00000091512	Lamtor3	224.81	0.268844	0.138364	1.94302	0.0520136	0.404565
ENSMUSG00000108468	Gm30459	307.431	-0.355743	0.183172	-1.94213	0.0521217	0.405143
ENSMUSG00000019579	Mydgf	54.3146	0.409983	0.211127	1.94188	0.0521518	0.405143
ENSMUSG00000030551	Nr2f2	4.55567	0.398868	0.205438	1.94155	0.0521921	NA
ENSMUSG00000053931	Cnn3	101.439	0.291776	0.150338	1.9408	0.0522822	0.405478
ENSMUSG00000027878	Notch2	600.08	0.187093	0.0964034	1.94073	0.0522908	0.405478
ENSMUSG00000108338	Gm44794	43.156	-0.346345	0.178464	-1.9407	0.0522946	0.405478
ENSMUSG00000090272	Mndal	14.5624	0.397209	0.204693	1.94051	0.0523175	NA
ENSMUSG00000047669	Msl3l2	88.7922	0.377574	0.194579	1.94047	0.0523229	0.405478
ENSMUSG00000086158	Ccpg1os	1.07605	0.245584	0.126598	1.93987	0.0523953	NA
ENSMUSG00000036339	Tmem260	1240.82	0.202681	0.104483	1.93984	0.0523989	0.40582
ENSMUSG00000108558	Psg-ps1	5.29637	-0.361973	0.186614	-1.93969	0.0524171	NA
ENSMUSG00000035495	Tstd2	1.05115	0.271579	0.140035	1.93937	0.052456	NA
ENSMUSG00000038102	Trappc11	131.283	0.377971	0.194913	1.93918	0.0524791	0.405982
ENSMUSG00000003746	Man1a	72.8855	0.351154	0.181087	1.93914	0.0524839	0.405982
ENSMUSG00000108442	Rpl15-ps5	2.356	-0.35389	0.182554	-1.93855	0.0525559	NA
ENSMUSG00000026974	Zmynd19	1110.83	0.175021	0.0903265	1.93765	0.0526662	0.406738
ENSMUSG00000105654	Gm29704	323.392	-0.251713	0.129917	-1.93749	0.0526849	0.406738
ENSMUSG00000065979	Cpped1	383.274	0.328641	0.169622	1.93749	0.0526855	0.406738
ENSMUSG00000009614	Sardh	12.3082	0.407801	0.210485	1.93744	0.0526919	NA
ENSMUSG00000042744	Hectd4	426.636	0.27516	0.142043	1.93716	0.0527254	0.406738
ENSMUSG00000105008	Gm43652	219.284	-0.234496	0.121074	-1.9368	0.0527692	0.406738
ENSMUSG00000020085	Aifm2	109.73	0.378282	0.195363	1.9363	0.0528304	0.406738
ENSMUSG00000102621	Gm37674	667.887	-0.192	0.0991814	-1.93584	0.0528869	0.406738
ENSMUSG00000066152	Slc31a2	35.1745	0.423213	0.218685	1.93527	0.0529577	0.406738
ENSMUSG00000046675	Tmem251	876.705	0.275453	0.142341	1.93517	0.0529693	0.406738
ENSMUSG00000024949	Sf1	188.079	0.356844	0.184452	1.93461	0.053038	0.406738
ENSMUSG00000107359	Gm43295	157.45	-0.305092	0.157708	-1.93454	0.0530464	0.406738
ENSMUSG00000105408	Gm7285	213.917	-0.244805	0.126566	-1.93421	0.0530872	0.406738
ENSMUSG00000047139	Cd24a	2507.58	0.34265	0.177161	1.93412	0.0530985	0.406738
ENSMUSG00000092558	Med20	6.60802	0.397171	0.205352	1.9341	0.0531011	NA
ENSMUSG00000042694	Stn1	156.238	0.366455	0.189482	1.93399	0.0531149	0.406738
ENSMUSG00000106044	Gm42860	372.677	-0.263936	0.136475	-1.93395	0.0531198	0.406738
ENSMUSG00000100586	Vmn1r90	783.728	-0.175284	0.0906573	-1.93348	0.0531773	0.406738
ENSMUSG00000103728	Gm37099	767.163	-0.20972	0.108474	-1.93337	0.0531907	0.406738
ENSMUSG00000108282	Gm44317	485.085	-0.342755	0.177289	-1.93332	0.0531973	0.406738
ENSMUSG00000033075	Senp1	103.187	0.252214	0.130474	1.93306	0.0532288	0.406738
ENSMUSG00000024781	Lipa	443.44	0.288717	0.149359	1.93304	0.0532317	0.406738
ENSMUSG00000047230	Cldn2	3.39031	0.37265	0.192787	1.93296	0.0532409	NA
ENSMUSG00000047036	Zfp445	1248.65	0.271354	0.140391	1.93285	0.0532549	0.406738
ENSMUSG00000039084	Chad	10.6727	0.410106	0.212198	1.93266	0.053278	NA
ENSMUSG00000103580	Gm10417	286.018	-0.207366	0.107329	-1.93207	0.0533507	0.407224
ENSMUSG00000038312	Edem2	1054.17	0.400526	0.207335	1.93179	0.0533859	0.407248
ENSMUSG00000079057	Cyp4v3	786.502	0.227998	0.118062	1.93117	0.0534617	0.407581
ENSMUSG00000031639	Tlr3	412.189	0.344535	0.178458	1.93062	0.05353	0.407857
ENSMUSG00000046402	Rbp1	352.785	0.272651	0.141255	1.93021	0.053581	0.408
ENSMUSG00000025198	Erlin1	33.7239	0.360754	0.186977	1.9294	0.0536808	0.408308
ENSMUSG00000044352	Sowaha	419.713	0.287627	0.149079	1.92936	0.0536857	0.408308
ENSMUSG00000015291	Gdi1	627.495	0.216121	0.11204	1.92897	0.0537351	0.408341
ENSMUSG00000039886	Tmem120a	56.6928	0.346639	0.179766	1.92829	0.0538196	0.408341
ENSMUSG00000043015	Nemp2	1950.57	0.295166	0.153075	1.92825	0.0538243	0.408341
ENSMUSG00000025870	Arl10	448.021	0.283114	0.146834	1.92813	0.0538391	0.408341
ENSMUSG00000058064	Gm10036	53.9261	0.393367	0.204025	1.92803	0.053851	0.408341
ENSMUSG00000109089	4833411C07Rik	25.8851	-0.41918	0.217435	-1.92784	0.053875	NA
ENSMUSG00000006800	Sulf2	7.79832	0.412825	0.214161	1.92765	0.0538993	NA
ENSMUSG00000102606	Rpl21-ps1	757.749	-0.191671	0.0994362	-1.92758	0.0539079	0.408501
ENSMUSG00000102992	Gm37766	374.321	-0.197997	0.102744	-1.9271	0.0539672	0.408501
ENSMUSG00000006273	Atp6v1b2	294.76	0.250163	0.129814	1.92709	0.0539687	0.408501
[truncated: 45,644 more rows]
